# Supplementary material for: Alternatively Splicing Interactomes Identify Novel Isoform-Specific Partners for NSD2
Source: Front Cell Dev Biol. 2021 Feb 25;9:612019. doi: 10.3389/fcell.2021.612019 (PMC7947288; doi:10.3389/fcell.2021.612019)
Supplement: Supplementary file 2 [file Data_Sheet_2.xlsx]

## Sheet: Sup_table1
#Supplementary Table 1. The proteins detected by MS-IP for the four isoforms of NSD2.
										Control_1	Control_2	Control_3	Isoform1_1	Isoform1_2	Isoform1_3	Isoform3_1	Isoform3_2	Isoform3_3	Isoform5_1	Isoform5_2	Isoform5_3	Isoform7_1	Isoform7_2	Isoform7_3
Protein Group	Protein ID	Accession	-10lgP	#Peptides	#Unique	Coverage (%)	PTM	Avg. Mass	Description	Coverage (%) Sample 1	Coverage (%) Sample 2	Coverage (%) Sample 3	Coverage (%) Sample 4	Coverage (%) Sample 5	Coverage (%) Sample 6	Coverage (%) Sample 7	Coverage (%) Sample 8	Coverage (%) Sample 9	Coverage (%) Sample 10	Coverage (%) Sample 11	Coverage (%) Sample 12	Coverage (%) Sample 13	Coverage (%) Sample 14	Coverage (%) Sample 15
1	8	O96028	694.46	283	276	81	Carbamidomethylation; Oxidation (M); Acetylation (Protein N-term)	152258	Histone-lysine N-methyltransferase NSD2 OS=Homo sapiens GN=NSD2 PE=1 SV=1	0	0	0	73	74	73	41	40	43	38	38	37	19	19	25
6	14	P35579	556.47	182	144	71	Carbamidomethylation; Oxidation (M); Acetylation (Protein N-term)	226530	Myosin-9 OS=Homo sapiens GN=MYH9 PE=1 SV=4	0	0	32	59	59	56	1	0	50	0	0	67	12	13	45
7	19	P35580	553.43	167	127	66	Carbamidomethylation; Oxidation (M)	228997	Myosin-10 OS=Homo sapiens GN=MYH10 PE=1 SV=3	0	0	38	45	41	49	1	0	45	0	0	62	3	6	56
2	6	P04264	552.42	159	118	82	Carbamidomethylation; Oxidation (M); Acetylation (Protein N-term)	66039	Keratin type II cytoskeletal 1 OS=Homo sapiens GN=KRT1 PE=1 SV=6	55	58	71	68	70	68	69	71	72	57	47	68	72	71	68
3	5	P35527	552.4	134	131	80	Carbamidomethylation; Oxidation (M)	62064	Keratin type I cytoskeletal 9 OS=Homo sapiens GN=KRT9 PE=1 SV=3	58	56	70	73	68	70	66	70	70	56	52	67	79	79	71
4	9	P13645	524.37	123	101	78	Carbamidomethylation; Oxidation (M); Acetylation (Protein N-term)	58827	Keratin type I cytoskeletal 10 OS=Homo sapiens GN=KRT10 PE=1 SV=6	58	60	56	62	66	60	62	62	59	57	53	55	67	72	59
5	1	P35908	491.34	124	94	91	Carbamidomethylation; Oxidation (M)	65433	Keratin type II cytoskeletal 2 epidermal OS=Homo sapiens GN=KRT2 PE=1 SV=2	64	64	76	75	81	78	68	70	78	44	45	69	85	85	73
8	15	P38646	450.48	63	60	70	Carbamidomethylation; Oxidation (M)	73681	Stress-70 protein mitochondrial OS=Homo sapiens GN=HSPA9 PE=1 SV=2	36	36	57	11	12	58	59	64	63	50	46	56	42	49	59
14	4	P60709	421.69	57	1	84	Carbamidomethylation; Oxidation (M); Acetylation (Protein N-term)	41737	Actin cytoplasmic 1 OS=Homo sapiens GN=ACTB PE=1 SV=1	27	29	48	79	79	69	41	51	71	41	30	74	59	55	72
15	3	P63261	420.71	57	1	84	Carbamidomethylation; Oxidation (M); Acetylation (Protein N-term)	41793	Actin cytoplasmic 2 OS=Homo sapiens GN=ACTG1 PE=1 SV=1	27	29	48	75	74	69	41	51	66	41	30	70	59	55	72
13	7	P02533	420.32	63	22	82	Carbamidomethylation; Oxidation (M)	51562	Keratin type I cytoskeletal 14 OS=Homo sapiens GN=KRT14 PE=1 SV=4	44	32	62	55	56	57	61	64	64	29	23	62	74	81	62
17	21	P0DMV9	408.45	48	25	63	Carbamidomethylation; Oxidation (M)	70052	Heat shock 70 kDa protein 1B OS=Homo sapiens GN=HSPA1B PE=1 SV=1	24	24	42	30	28	46	47	55	51	33	29	55	39	44	60
17	22	P0DMV8	408.45	48	25	63	Carbamidomethylation; Oxidation (M)	70052	Heat shock 70 kDa protein 1A OS=Homo sapiens GN=HSPA1A PE=1 SV=1	24	24	42	30	28	46	47	55	51	33	29	55	39	44	60
17	23	A0A0G2JIW1	408.45	48	25	63	Carbamidomethylation; Oxidation (M)	70109	Heat shock 70 kDa protein 1B OS=Homo sapiens GN=HSPA1B PE=1 SV=1	24	24	42	30	28	46	47	55	51	33	29	55	39	43	60
26	48	P02768	406.64	62	61	61	Carbamidomethylation; Oxidation (M)	69367	Serum albumin OS=Homo sapiens GN=ALB PE=1 SV=2	9	6	56	10	11	29	9	9	22	2	2	14	4	6	18
61	30	P09874	406.57	49	49	51	Carbamidomethylation; Oxidation (M); Acetylation (Protein N-term)	113084	Poly [ADP-ribose] polymerase 1 OS=Homo sapiens GN=PARP1 PE=1 SV=4	1	3	21	2	4	46	9	11	33	3	6	42	1	5	24
46	10	P08670	399.32	53	40	75	Carbamidomethylation; Oxidation (M)	53652	Vimentin OS=Homo sapiens GN=VIM PE=1 SV=4	2	5	42	29	21	44	18	22	53	7	7	71	8	12	66
27	34	P15924	395.22	104	101	38	Carbamidomethylation; Oxidation (M)	331774	Desmoplakin OS=Homo sapiens GN=DSP PE=1 SV=3	3	4	10	4	2	6	9	10	7	1	1	16	25	28	14
16	18	P08779	386.72	51	20	68	Carbamidomethylation; Oxidation (M)	51268	Keratin type I cytoskeletal 16 OS=Homo sapiens GN=KRT16 PE=1 SV=4	31	29	57	56	59	43	62	61	54	23	15	49	67	65	49
18	28	P11142	382.85	43	28	59	Carbamidomethylation; Oxidation (M)	70898	Heat shock cognate 71 kDa protein OS=Homo sapiens GN=HSPA8 PE=1 SV=1	21	21	42	24	25	43	40	46	48	34	35	49	38	41	50
71	26	P10809	380.09	32	31	57	Carbamidomethylation; Oxidation (M)	61055	60 kDa heat shock protein mitochondrial OS=Homo sapiens GN=HSPD1 PE=1 SV=2	1	2	43	0	0	31	20	15	44	13	19	51	5	11	44
42	20	P11021	377.88	38	36	54	Oxidation (M)	72333	78 kDa glucose-regulated protein OS=Homo sapiens GN=HSPA5 PE=1 SV=2	8	5	49	6	6	52	24	26	51	13	20	49	28	22	46
25	45	P07437	377.71	34	5	73	Carbamidomethylation; Oxidation (M)	49671	Tubulin beta chain OS=Homo sapiens GN=TUBB PE=1 SV=2	20	23	51	24	22	36	57	63	67	56	43	73	44	45	69
32	32	P08238	375.19	40	22	55	Carbamidomethylation; Oxidation (M)	83264	Heat shock protein HSP 90-beta OS=Homo sapiens GN=HSP90AB1 PE=1 SV=4	11	12	27	13	14	37	29	33	40	19	23	48	29	27	44
33	46	P68371	372.18	33	1	67	Carbamidomethylation; Oxidation (M)	49831	Tubulin beta-4B chain OS=Homo sapiens GN=TUBB4B PE=1 SV=1	16	23	45	24	22	26	51	53	67	49	33	67	41	40	62
60	31	P13639	371.91	38	37	45	Carbamidomethylation; Oxidation (M)	95338	Elongation factor 2 OS=Homo sapiens GN=EEF2 PE=1 SV=4	1	3	15	7	6	26	16	20	31	12	14	38	16	16	30
9	49	P13647	367.51	71	35	68	Carbamidomethylation; Oxidation (M)	62378	Keratin type II cytoskeletal 5 OS=Homo sapiens GN=KRT5 PE=1 SV=3	32	33	48	52	43	45	47	51	46	23	26	42	59	54	40
72	77	Q86YZ3	367.03	25	25	16		282389	Hornerin OS=Homo sapiens GN=HRNR PE=1 SV=2	0	0	9	3	3	7	5	5	7	0	0	9	6	6	7
10	11	P04259	365.88	66	2	72	Carbamidomethylation; Oxidation (M); Acetylation (Protein N-term)	60067	Keratin type II cytoskeletal 6B OS=Homo sapiens GN=KRT6B PE=1 SV=5	34	38	44	48	41	28	52	50	38	18	22	37	62	54	43
12	17	P02538	365.62	66	2	69	Carbamidomethylation; Oxidation (M); Acetylation (Protein N-term)	60045	Keratin type II cytoskeletal 6A OS=Homo sapiens GN=KRT6A PE=1 SV=3	40	39	48	49	38	27	52	50	38	17	23	42	60	52	45
41	70	Q13885	356.78	29	1	57	Carbamidomethylation; Oxidation (M)	49907	Tubulin beta-2A chain OS=Homo sapiens GN=TUBB2A PE=1 SV=1	14	17	27	18	16	25	33	38	50	36	27	54	26	30	50
41	71	Q9BVA1	356.78	29	1	57	Carbamidomethylation; Oxidation (M)	49953	Tubulin beta-2B chain OS=Homo sapiens GN=TUBB2B PE=1 SV=1	14	17	27	18	16	25	33	38	50	36	27	54	26	30	50
48	33	P07900	353.72	36	20	48	Carbamidomethylation; Oxidation (M)	84660	Heat shock protein HSP 90-alpha OS=Homo sapiens GN=HSP90AA1 PE=1 SV=5	7	7	29	8	7	26	24	26	32	14	13	39	22	21	42
96	42	P21333	349.15	50	48	25	Carbamidomethylation; Oxidation (M)	280737	Filamin-A OS=Homo sapiens GN=FLNA PE=1 SV=4	0	0	1	0	0	1	4	8	13	1	2	14	0	0	21
104	66	P78527	347.51	60	60	15	Carbamidomethylation	469093	DNA-dependent protein kinase catalytic subunit OS=Homo sapiens GN=PRKDC PE=1 SV=3	0	0	3	0	0	1	1	1	9	0	1	12	0	0	7
88	38	Q08211	345.56	38	37	35	Carbamidomethylation; Oxidation (M)	140958	ATP-dependent RNA helicase A OS=Homo sapiens GN=DHX9 PE=1 SV=4	2	2	15	2	4	10	9	10	23	8	3	25	2	0	13
36	154	P18124	342.8	29	27	62	Carbamidomethylation; Oxidation (M)	29226	60S ribosomal protein L7 OS=Homo sapiens GN=RPL7 PE=1 SV=1	15	14	38	35	41	60	47	52	52	26	29	52	44	52	39
127	35	O94832	341.21	38	37	41	Carbamidomethylation; Oxidation (M); Acetylation (Protein N-term)	116202	Unconventional myosin-Id OS=Homo sapiens GN=MYO1D PE=1 SV=2	0	0	1	8	11	3	0	0	3	0	0	40	0	0	6
156	39	Q92614	340.53	44	42	28	Carbamidomethylation	233113	Unconventional myosin-XVIIIa OS=Homo sapiens GN=MYO18A PE=1 SV=3	0	0	0	2	0	0	0	0	0	0	0	22	0	0	13
156	40	A0A0D9SFK2	340.53	44	42	28	Carbamidomethylation	231105	Unconventional myosin-XVIIIa OS=Homo sapiens GN=MYO18A PE=1 SV=1	0	0	0	2	0	0	0	0	0	0	0	22	0	0	14
37	74	P68363	339.76	24	1	56	Carbamidomethylation; Oxidation (M)	50152	Tubulin alpha-1B chain OS=Homo sapiens GN=TUBA1B PE=1 SV=1	19	21	28	27	27	33	50	52	45	44	42	49	45	37	40
56	136	P68104	335.88	20	11	43	Carbamidomethylation; Oxidation (M)	50141	Elongation factor 1-alpha 1 OS=Homo sapiens GN=EEF1A1 PE=1 SV=1	15	21	37	13	11	39	25	40	39	27	27	42	31	22	40
56	137	Q5VTE0	335.88	20	11	43	Carbamidomethylation; Oxidation (M)	50185	Putative elongation factor 1-alpha-like 3 OS=Homo sapiens GN=EEF1A1P5 PE=5 SV=1	15	21	37	13	11	39	25	40	39	27	27	42	31	22	40
62	89	P35749	334.05	32	2	14	Carbamidomethylation; Oxidation (M); Acetylation (Protein N-term)	227337	Myosin-11 OS=Homo sapiens GN=MYH11 PE=1 SV=3	1	0	7	10	10	8	1	0	8	0	0	12	2	1	8
78	25	P14923	334.02	30	24	51	Carbamidomethylation; Oxidation (M)	81745	Junction plakoglobin OS=Homo sapiens GN=JUP PE=1 SV=3	7	6	12	7	8	11	18	16	11	0	2	20	37	44	18
123	63	P11388	333.77	36	22	24	Carbamidomethylation	174384	DNA topoisomerase 2-alpha OS=Homo sapiens GN=TOP2A PE=1 SV=3	0	0	6	0	0	13	1	2	11	2	2	22	0	0	4
43	81	Q9BQE3	331.84	23	1	53	Carbamidomethylation; Oxidation (M)	49895	Tubulin alpha-1C chain OS=Homo sapiens GN=TUBA1C PE=1 SV=1	22	14	31	24	24	31	44	40	41	35	36	45	36	30	39
43	82	F5H5D3	331.84	23	1	46	Carbamidomethylation; Oxidation (M)	57730	Tubulin alpha chain OS=Homo sapiens GN=TUBA1C PE=1 SV=1	19	13	27	21	21	27	38	35	36	31	31	39	31	26	34
81	16	P14618	328.79	28	27	67	Carbamidomethylation; Oxidation (M); Acetylation (Protein N-term)	57937	Pyruvate kinase PKM OS=Homo sapiens GN=PKM PE=1 SV=4	10	9	33	2	2	8	24	20	48	29	34	58	19	16	56
95	24	P52272	321.52	32	32	50	Carbamidomethylation; Acetylation (Protein N-term)	77516	Heterogeneous nuclear ribonucleoprotein M OS=Homo sapiens GN=HNRNPM PE=1 SV=3	0	0	15	3	4	8	12	15	31	5	2	42	7	13	29
23	104	P68032	320.96	31	2	52	Carbamidomethylation; Oxidation (M)	42019	Actin alpha cardiac muscle 1 OS=Homo sapiens GN=ACTC1 PE=1 SV=1	14	10	27	46	41	36	16	20	32	17	12	34	28	24	32
76	76	Q00839	320.14	29	28	36	Carbamidomethylation; Oxidation (M); Acetylation (Protein N-term)	90585	Heterogeneous nuclear ribonucleoprotein U OS=Homo sapiens GN=HNRNPU PE=1 SV=6	4	6	29	8	8	23	8	16	23	9	8	31	9	8	17
86	78	P06576	319.7	21	21	55	Oxidation (M)	56560	ATP synthase subunit beta mitochondrial OS=Homo sapiens GN=ATP5B PE=1 SV=3	12	8	26	3	5	23	20	25	50	17	21	55	16	16	50
24	99	Q04695	319.2	40	7	54	Carbamidomethylation; Oxidation (M)	48106	Keratin type I cytoskeletal 17 OS=Homo sapiens GN=KRT17 PE=1 SV=2	21	17	27	27	26	20	29	34	24	11	11	23	41	41	32
54	87	P36578	314.23	30	30	52	Carbamidomethylation; Oxidation (M); Acetylation (Protein N-term)	47697	60S ribosomal protein L4 OS=Homo sapiens GN=RPL4 PE=1 SV=5	5	3	16	48	47	46	37	29	46	18	16	41	7	9	44
102	57	P25705	307.51	23	23	46	Carbamidomethylation	59751	ATP synthase subunit alpha mitochondrial OS=Homo sapiens GN=ATP5A1 PE=1 SV=1	10	4	13	10	8	20	19	18	38	11	12	37	15	11	30
108	55	P17987	303.98	23	16	46	Carbamidomethylation; Oxidation (M); Acetylation (Protein N-term)	60344	T-complex protein 1 subunit alpha OS=Homo sapiens GN=TCP1 PE=1 SV=1	0	2	10	0	0	10	10	19	41	14	15	46	4	2	35
82	97	P60842	302.83	22	11	50	Carbamidomethylation; Oxidation (M)	46154	Eukaryotic initiation factor 4A-I OS=Homo sapiens GN=EIF4A1 PE=1 SV=1	9	9	9	6	10	26	27	31	42	17	20	46	18	20	47
130	149	P31943	297.59	16	14	46	Carbamidomethylation; Acetylation (Protein N-term)	49229	Heterogeneous nuclear ribonucleoprotein H OS=Homo sapiens GN=HNRNPH1 PE=1 SV=4	0	7	7	3	3	14	15	16	30	4	6	35	12	15	38
130	152	G8JLB6	297.59	16	14	44	Carbamidomethylation; Acetylation (Protein N-term)	51230	Heterogeneous nuclear ribonucleoprotein H OS=Homo sapiens GN=HNRNPH1 PE=1 SV=1	0	6	7	3	3	13	14	15	29	4	6	33	11	15	36
164	62	Q9Y5B9	296.64	26	26	27	Carbamidomethylation; Acetylation (Protein N-term)	119914	FACT complex subunit SPT16 OS=Homo sapiens GN=SUPT16H PE=1 SV=1	0	0	2	0	0	24	3	1	7	0	0	17	0	0	2
153	67	A0A0U1RQF0	295.78	24	24	13	Carbamidomethylation; Acetylation (Protein N-term)	273196	Fatty acid synthase OS=Homo sapiens GN=FASN PE=1 SV=1	2	1	1	0	0	1	0	2	3	1	1	8	0	0	10
153	68	P49327	295.78	24	24	13	Carbamidomethylation; Acetylation (Protein N-term)	273424	Fatty acid synthase OS=Homo sapiens GN=FASN PE=1 SV=3	2	1	1	0	0	1	0	2	3	1	1	8	0	0	10
75	105	P19338	294.03	22	21	31		76615	Nucleolin OS=Homo sapiens GN=NCL PE=1 SV=3	7	7	15	19	15	20	18	17	19	9	13	24	2	5	16
77	91	P26641	291.27	23	23	46	Carbamidomethylation; Acetylation (Protein N-term)	50119	Elongation factor 1-gamma OS=Homo sapiens GN=EEF1G PE=1 SV=3	41	41	38	0	0	6	9	10	11	7	7	24	2	3	35
144	73	P50991	289.49	20	18	43	Carbamidomethylation	57924	T-complex protein 1 subunit delta OS=Homo sapiens GN=CCT4 PE=1 SV=4	5	3	3	0	3	2	9	10	26	5	5	31	2	1	30
94	86	P06733	288.83	22	19	56	Carbamidomethylation	47169	Alpha-enolase OS=Homo sapiens GN=ENO1 PE=1 SV=2	4	4	16	4	10	25	22	24	32	12	13	34	27	36	47
148	103	P22314	287.95	16	16	20	Carbamidomethylation	117849	Ubiquitin-like modifier-activating enzyme 1 OS=Homo sapiens GN=UBA1 PE=1 SV=3	2	1	8	0	0	5	3	5	3	7	6	15	0	1	18
110	312	Q7Z7K6	286.83	13	13	61	Carbamidomethylation; Oxidation (M)	29946	Centromere protein V OS=Homo sapiens GN=CENPV PE=1 SV=1	0	0	30	12	7	30	20	25	54	0	0	58	12	5	57
111	58	A0A1X7SBZ2	286.19	24	16	38	Carbamidomethylation; Oxidation (M)	80255	Probable ATP-dependent RNA helicase DDX17 OS=Homo sapiens GN=DDX17 PE=1 SV=1	3	3	14	2	3	12	9	9	29	3	4	28	5	9	26
111	59	Q92841	286.19	24	16	38	Carbamidomethylation; Oxidation (M)	80273	Probable ATP-dependent RNA helicase DDX17 OS=Homo sapiens GN=DDX17 PE=1 SV=2	3	3	14	2	3	12	9	9	29	3	4	28	5	9	26
111	60	A0A1W2PQ51	286.19	24	16	38	Carbamidomethylation; Oxidation (M)	80458	Probable ATP-dependent RNA helicase DDX17 OS=Homo sapiens GN=DDX17 PE=1 SV=1	3	3	14	2	3	11	9	8	28	3	4	28	5	8	25
157	64	Q00610	285.72	22	18	18	Carbamidomethylation	191613	Clathrin heavy chain 1 OS=Homo sapiens GN=CLTC PE=1 SV=5	1	1	4	0	0	2	3	1	5	3	5	15	0	1	6
157	65	A0A087WVQ6	285.72	22	18	18	Carbamidomethylation	192057	Clathrin heavy chain OS=Homo sapiens GN=CLTC PE=1 SV=1	1	1	4	0	0	2	3	1	5	3	5	15	0	1	6
137	108	A0A0D9SFB3	284.76	18	1	30	Carbamidomethylation; Oxidation (M)	70840	ATP-dependent RNA helicase DDX3X OS=Homo sapiens GN=DDX3X PE=1 SV=1	2	4	7	2	2	11	9	9	21	4	4	25	0	3	18
137	109	A0A0D9SG12	284.76	18	1	30	Carbamidomethylation; Oxidation (M)	71541	ATP-dependent RNA helicase DDX3X OS=Homo sapiens GN=DDX3X PE=1 SV=1	2	4	7	2	2	11	9	9	21	4	4	25	0	3	17
137	110	O00571	284.76	18	1	29	Carbamidomethylation; Oxidation (M)	73244	ATP-dependent RNA helicase DDX3X OS=Homo sapiens GN=DDX3X PE=1 SV=3	2	3	7	2	2	10	9	9	20	3	3	24	0	3	17
137	111	A0A0D9SF53	284.76	18	1	27	Carbamidomethylation; Oxidation (M)	81477	ATP-dependent RNA helicase DDX3X OS=Homo sapiens GN=DDX3X PE=1 SV=1	2	3	6	2	2	9	8	8	18	3	3	22	0	3	15
112	102	P14625	279.66	18	16	24		92469	Endoplasmin OS=Homo sapiens GN=HSP90B1 PE=1 SV=1	2	3	9	2	1	11	4	6	16	3	3	21	3	4	9
90	170	P04406	278.28	18	17	66	Carbamidomethylation; Oxidation (M)	36053	Glyceraldehyde-3-phosphate dehydrogenase OS=Homo sapiens GN=GAPDH PE=1 SV=3	27	9	21	9	16	35	35	24	41	20	38	41	28	32	48
55	254	P54652	278.05	17	1	23	Carbamidomethylation	70021	Heat shock-related 70 kDa protein 2 OS=Homo sapiens GN=HSPA2 PE=1 SV=1	10	10	18	13	12	14	18	19	14	10	10	14	16	19	16
109	189	P22626	277.59	17	14	48	Carbamidomethylation	37430	Heterogeneous nuclear ribonucleoproteins A2/B1 OS=Homo sapiens GN=HNRNPA2B1 PE=1 SV=2	8	0	8	7	3	7	33	30	33	20	16	35	20	39	35
128	300	O75683	276.97	14	14	42	Carbamidomethylation	41450	Surfeit locus protein 6 OS=Homo sapiens GN=SURF6 PE=1 SV=3	0	0	20	2	0	19	19	21	39	0	0	42	2	0	22
151	85	Q02880	275.82	27	13	16	Carbamidomethylation	183266	DNA topoisomerase 2-beta OS=Homo sapiens GN=TOP2B PE=1 SV=3	0	0	5	0	0	7	1	1	5	1	1	14	0	0	3
63	277	P17066	274.75	15	1	21	Carbamidomethylation; Oxidation (M)	71028	Heat shock 70 kDa protein 6 OS=Homo sapiens GN=HSPA6 PE=1 SV=2	10	10	14	15	13	13	17	18	14	10	10	14	15	17	19
84	96	Q5T749	272.33	23	23	48	Carbamidomethylation	64136	Keratinocyte proline-rich protein OS=Homo sapiens GN=KPRP PE=1 SV=1	7	4	7	19	18	16	8	6	11	1	1	8	45	39	5
20	130	P05787	272.18	30	9	36	Oxidation (M)	53704	Keratin type II cytoskeletal 8 OS=Homo sapiens GN=KRT8 PE=1 SV=7	7	7	9	12	12	7	10	10	8	6	6	25	11	11	24
142	126	P49411	271.49	16	16	43	Carbamidomethylation	49542	Elongation factor Tu mitochondrial OS=Homo sapiens GN=TUFM PE=1 SV=2	2	2	11	4	2	13	11	11	27	8	4	35	3	3	28
113	202	Q02878	270.92	17	16	52		32728	60S ribosomal protein L6 OS=Homo sapiens GN=RPL6 PE=1 SV=3	3	3	8	28	21	34	28	35	33	9	7	27	7	7	27
149	88	Q08945	270.25	21	20	30	Carbamidomethylation; Acetylation (Protein N-term)	81075	FACT complex subunit SSRP1 OS=Homo sapiens GN=SSRP1 PE=1 SV=1	0	0	2	0	2	26	1	5	16	4	2	17	0	0	9
114	144	P61978	270.2	15	15	41	Carbamidomethylation	50976	Heterogeneous nuclear ribonucleoprotein K OS=Homo sapiens GN=HNRNPK PE=1 SV=1	5	2	18	6	6	10	20	13	29	19	8	25	8	10	27
140	155	P00558	269.5	15	10	43	Carbamidomethylation	44615	Phosphoglycerate kinase 1 OS=Homo sapiens GN=PGK1 PE=1 SV=3	0	2	4	0	0	4	0	0	23	8	12	23	4	0	40
117	134	P07355	269.35	19	4	49	Carbamidomethylation	38604	Annexin A2 OS=Homo sapiens GN=ANXA2 PE=1 SV=2	9	13	20	17	21	6	24	22	19	9	9	13	39	46	21
138	61	Q9NR30	266.56	20	17	32	Carbamidomethylation	87344	Nucleolar RNA helicase 2 OS=Homo sapiens GN=DDX21 PE=1 SV=5	0	0	3	11	11	15	11	4	12	5	3	22	0	0	3
106	98	Q02413	266.4	20	20	25	Carbamidomethylation; Oxidation (M)	113748	Desmoglein-1 OS=Homo sapiens GN=DSG1 PE=1 SV=2	4	6	5	5	5	5	11	10	5	0	0	7	23	23	11
91	745	P16403	265.92	12	3	29	Acetylation (Protein N-term)	21365	Histone H1.2 OS=Homo sapiens GN=HIST1H1C PE=1 SV=2	6	6	18	27	27	29	27	27	26	16	11	29	18	18	26
124	203	P12277	265.5	14	12	47	Carbamidomethylation	42644	Creatine kinase B-type OS=Homo sapiens GN=CKB PE=1 SV=1	9	9	18	9	9	20	9	12	24	18	26	40	13	7	43
145	192	P04075	262.89	15	14	48	Carbamidomethylation	39420	Fructose-bisphosphate aldolase A OS=Homo sapiens GN=ALDOA PE=1 SV=2	5	4	0	2	2	11	10	13	28	5	10	28	6	7	43
145	193	J3KPS3	262.89	15	14	47	Carbamidomethylation	39818	Fructose-bisphosphate aldolase OS=Homo sapiens GN=ALDOA PE=1 SV=1	5	4	0	2	2	11	10	12	28	5	10	28	6	7	42
150	113	Q12931	261.99	15	14	29		80110	Heat shock protein 75 kDa mitochondrial OS=Homo sapiens GN=TRAP1 PE=1 SV=3	4	4	10	2	2	5	7	6	18	4	6	17	2	2	11
191	94	P07814	261.28	19	19	18	Carbamidomethylation	170590	Bifunctional glutamate/proline--tRNA ligase OS=Homo sapiens GN=EPRS PE=1 SV=5	0	0	4	0	0	3	2	2	2	2	3	12	0	0	5
146	166	Q15233	260.61	16	16	35	Carbamidomethylation; Oxidation (M)	54232	Non-POU domain-containing octamer-binding protein OS=Homo sapiens GN=NONO PE=1 SV=4	0	0	11	0	0	6	4	6	20	0	3	30	4	4	24
131	199	P05388	260.28	15	4	57	Carbamidomethylation	34274	60S acidic ribosomal protein P0 OS=Homo sapiens GN=RPLP0 PE=1 SV=1	4	4	4	30	33	42	20	25	13	14	8	33	8	0	35
198	321	P63244	260.1	10	2	45	Carbamidomethylation	35077	Receptor of activated protein C kinase 1 OS=Homo sapiens GN=RACK1 PE=1 SV=3	5	0	0	0	0	23	13	9	32	9	5	24	0	10	12
126	125	P19474	259.9	18	18	42	Carbamidomethylation	54170	E3 ubiquitin-protein ligase TRIM21 OS=Homo sapiens GN=TRIM21 PE=1 SV=1	15	15	2	0	0	0	12	21	19	6	2	25	11	11	31
85	151	Q7Z406	259.4	18	1	8	Carbamidomethylation	227868	Myosin-14 OS=Homo sapiens GN=MYH14 PE=1 SV=2	0	0	4	7	7	4	0	0	6	0	0	7	1	1	5
339	213	P04181	258.43	12	12	36	Carbamidomethylation	48535	Ornithine aminotransferase mitochondrial OS=Homo sapiens GN=OAT PE=1 SV=1	0	0	0	0	0	0	0	0	20	0	0	33	0	0	5
121	167	P39023	258.04	18	18	44	Carbamidomethylation	46109	60S ribosomal protein L3 OS=Homo sapiens GN=RPL3 PE=1 SV=2	2	0	2	24	31	12	19	18	19	9	8	23	5	4	21
129	282	F8W6I7	255.56	15	12	47	Carbamidomethylation	33155	Heterogeneous nuclear ribonucleoprotein A1 OS=Homo sapiens GN=HNRNPA1 PE=1 SV=2	0	0	16	0	0	11	18	18	43	6	12	36	17	21	34
129	283	P09651	255.56	15	12	39	Carbamidomethylation	38747	Heterogeneous nuclear ribonucleoprotein A1 OS=Homo sapiens GN=HNRNPA1 PE=1 SV=5	0	0	13	0	0	9	15	15	35	5	10	30	14	17	28
125	114	J3KTA4	254.78	19	10	29	Carbamidomethylation; Oxidation (M)	69087	Probable ATP-dependent RNA helicase DDX5 OS=Homo sapiens GN=DDX5 PE=1 SV=1	4	4	14	0	2	11	8	11	16	8	9	22	2	8	18
125	115	P17844	254.78	19	10	29	Carbamidomethylation; Oxidation (M)	69148	Probable ATP-dependent RNA helicase DDX5 OS=Homo sapiens GN=DDX5 PE=1 SV=1	4	4	14	0	2	11	8	11	16	8	9	22	2	8	18
174	186	E9PRY8	254.4	14	13	26	Carbamidomethylation; Oxidation (M)	76570	Elongation factor 1-delta OS=Homo sapiens GN=EEF1D PE=1 SV=1	18	19	21	0	0	0	0	0	0	0	0	0	0	0	13
202	382	Q16643	253.52	9	9	18	Oxidation (M); Acetylation (Protein N-term)	71429	Drebrin OS=Homo sapiens GN=DBN1 PE=1 SV=4	0	0	5	9	15	11	0	0	0	0	0	16	0	0	16
116	79	P49368	253.17	22	21	50	Carbamidomethylation; Acetylation (Protein N-term)	60534	T-complex protein 1 subunit gamma OS=Homo sapiens GN=CCT3 PE=1 SV=4	4	4	9	0	2	9	18	19	27	10	14	42	2	8	32
169	131	P78371	252.64	16	16	39	Carbamidomethylation; Acetylation (Protein N-term)	57488	T-complex protein 1 subunit beta OS=Homo sapiens GN=CCT2 PE=1 SV=4	0	0	0	0	0	0	6	12	12	4	4	21	5	0	27
59	117	Q8N1N4	252.61	30	15	38	Carbamidomethylation	56866	Keratin type II cytoskeletal 78 OS=Homo sapiens GN=KRT78 PE=1 SV=2	4	6	8	8	9	3	15	22	12	4	4	5	35	33	11
195	406	P67809	250.89	10	10	60	Oxidation (M); Acetylation (Protein N-term)	35924	Nuclease-sensitive element-binding protein 1 OS=Homo sapiens GN=YBX1 PE=1 SV=3	0	0	18	0	0	33	0	0	35	0	0	42	0	0	60
30	325	P12035	250.12	25	2	21	Carbamidomethylation; Oxidation (M)	64417	Keratin type II cytoskeletal 3 OS=Homo sapiens GN=KRT3 PE=1 SV=3	9	14	9	11	10	7	11	9	9	3	7	8	15	13	12
98	645	P10412	243.59	11	2	30	Acetylation (Protein N-term)	21865	Histone H1.4 OS=Homo sapiens GN=HIST1H1E PE=1 SV=2	6	6	25	25	17	26	17	17	23	16	11	26	21	17	23
66	1001	J3QS39	243.04	12	12	72	Oxidation (M)	10469	Polyubiquitin-B (Fragment) OS=Homo sapiens GN=UBB PE=1 SV=1	17	17	47	47	47	72	57	57	57	17	17	59	57	57	59
66	1002	F5H6Q2	243.04	12	12	55	Oxidation (M)	13732	Polyubiquitin-C (Fragment) OS=Homo sapiens GN=UBC PE=1 SV=8	13	13	36	36	36	55	43	43	43	13	13	45	43	43	45
66	1003	F5GYU3	243.04	12	12	50	Oxidation (M)	15032	Polyubiquitin-C (Fragment) OS=Homo sapiens GN=UBC PE=1 SV=1	12	12	33	33	33	50	40	40	40	12	12	41	40	40	41
66	1004	F5H2Z3	243.04	12	12	49	Oxidation (M)	15310	Polyubiquitin-C (Fragment) OS=Homo sapiens GN=UBC PE=1 SV=1	12	12	32	32	32	49	39	39	39	12	12	40	39	39	40
66	1005	F5H265	243.04	12	12	45	Oxidation (M)	16841	Polyubiquitin-C (Fragment) OS=Homo sapiens GN=UBC PE=1 SV=1	11	11	30	30	30	45	36	36	36	11	11	37	36	36	37
66	1006	B4DV12	243.04	12	12	44	Oxidation (M)	17215	Polyubiquitin-B OS=Homo sapiens GN=UBB PE=1 SV=1	10	10	29	29	29	44	35	35	35	10	10	36	35	35	36
66	1007	F5H388	243.04	12	12	43	Oxidation (M)	17484	Polyubiquitin-C (Fragment) OS=Homo sapiens GN=UBC PE=1 SV=1	10	10	28	28	28	43	34	34	34	10	10	35	34	34	35
66	1008	F5H747	243.04	12	12	42	Oxidation (M)	18073	Polyubiquitin-C (Fragment) OS=Homo sapiens GN=UBC PE=1 SV=8	10	10	28	28	28	42	33	33	33	10	10	34	33	33	34
66	1009	F5GXK7	243.04	12	12	40	Oxidation (M)	19016	Polyubiquitin-C (Fragment) OS=Homo sapiens GN=UBC PE=1 SV=2	9	9	26	26	26	40	31	31	31	9	9	33	31	31	33
66	1010	J3QKN0	243.04	12	12	33	Oxidation (M)	23163	Polyubiquitin-B (Fragment) OS=Homo sapiens GN=UBB PE=1 SV=1	8	8	21	21	21	33	26	26	26	8	8	27	26	26	27
66	1011	Q5PY61	243.04	12	12	29	Oxidation (M)	25758	Polyubiquitin-C OS=Homo sapiens GN=UBC PE=1 SV=1	7	7	19	19	19	29	23	23	23	7	7	24	23	23	24
66	1013	Q96C32	243.04	12	12	22	Oxidation (M)	34304	Polyubiquitin-C OS=Homo sapiens GN=UBC PE=1 SV=1	5	5	14	14	14	22	17	17	17	5	5	18	17	17	18
66	1016	P0CG48	243.04	12	12	10	Oxidation (M)	77039	Polyubiquitin-C OS=Homo sapiens GN=UBC PE=1 SV=3	2	2	6	6	6	10	8	8	8	2	2	8	8	8	8
180	196	A0A0U1RRM4	242.96	12	10	27	Carbamidomethylation; Acetylation (Protein N-term)	62464	Polypyrimidine tract-binding protein 1 OS=Homo sapiens GN=PTBP1 PE=1 SV=1	0	0	18	0	0	3	3	2	19	0	4	22	2	3	21
180	198	P26599	242.96	12	10	29	Carbamidomethylation; Acetylation (Protein N-term)	57221	Polypyrimidine tract-binding protein 1 OS=Homo sapiens GN=PTBP1 PE=1 SV=1	0	0	19	0	0	4	3	2	21	0	4	24	2	3	23
64	297	Q562R1	242.94	18	1	38	Carbamidomethylation; Oxidation (M)	42003	Beta-actin-like protein 2 OS=Homo sapiens GN=ACTBL2 PE=1 SV=2	11	7	11	31	24	11	10	14	11	11	9	24	16	14	18
197	140	Q9ULV4	242.35	16	15	35	Carbamidomethylation	53249	Coronin-1C OS=Homo sapiens GN=CORO1C PE=1 SV=1	0	0	2	12	16	0	0	0	5	0	0	31	0	0	16
83	386	Q9BUF5	240.59	11	1	22	Carbamidomethylation; Oxidation (M)	49857	Tubulin beta-6 chain OS=Homo sapiens GN=TUBB6 PE=1 SV=1	8	7	11	7	8	9	13	11	13	11	11	19	7	15	13
247	165	O60264	239.62	14	11	14	Carbamidomethylation	121905	SWI/SNF-related matrix-associated actin-dependent regulator of chromatin subfamily A member 5 OS=Homo sapiens GN=SMARCA5 PE=1 SV=1	0	0	0	0	0	13	1	1	2	1	2	8	0	0	0
217	127	P14868	238.19	15	15	36	Carbamidomethylation	57136	Aspartate--tRNA ligase cytoplasmic OS=Homo sapiens GN=DARS PE=1 SV=2	0	0	0	0	0	0	2	11	11	0	2	18	0	0	34
256	279	O43790	237.53	11	4	23	Carbamidomethylation	53501	Keratin type II cuticular Hb6 OS=Homo sapiens GN=KRT86 PE=1 SV=1	0	0	0	3	2	0	1	1	20	0	0	0	3	3	0
107	393	G3V4W0	237.37	10	10	38	Oxidation (M)	28916	Heterogeneous nuclear ribonucleoproteins C1/C2 (Fragment) OS=Homo sapiens GN=HNRNPC PE=1 SV=1	12	8	23	3	3	38	27	22	38	22	18	38	18	18	31
107	394	B4DY08	237.37	10	10	34	Oxidation (M)	31972	Heterogeneous nuclear ribonucleoproteins C1/C2 OS=Homo sapiens GN=HNRNPC PE=1 SV=1	11	7	20	3	3	34	24	20	34	20	17	34	17	17	28
107	395	B2R5W2	237.37	10	10	34	Oxidation (M)	31948	Heterogeneous nuclear ribonucleoproteins C1/C2 OS=Homo sapiens GN=HNRNPC PE=1 SV=1	11	7	20	3	3	34	24	20	34	20	17	34	17	17	28
107	403	G3V4C1	237.37	10	10	34	Oxidation (M)	32238	Heterogeneous nuclear ribonucleoproteins C1/C2 OS=Homo sapiens GN=HNRNPC PE=1 SV=1	11	7	20	3	3	34	24	20	34	20	16	34	16	16	28
172	225	Q15323	237.34	12	1	31	Carbamidomethylation; Oxidation (M)	47237	Keratin type I cuticular Ha1 OS=Homo sapiens GN=KRT31 PE=1 SV=3	2	2	2	2	2	2	3	3	30	2	2	2	3	2	2
45	294	Q7Z794	233.22	24	6	20	Oxidation (M)	61901	Keratin type II cytoskeletal 1b OS=Homo sapiens GN=KRT77 PE=1 SV=3	7	7	11	8	8	10	7	7	9	4	5	7	14	7	9
208	231	P40926	232.92	11	11	46	Carbamidomethylation	35503	Malate dehydrogenase mitochondrial OS=Homo sapiens GN=MDH2 PE=1 SV=3	0	7	13	0	0	12	7	3	21	4	7	28	3	3	30
136	346	Q8NHW5	232.8	11	1	39	Carbamidomethylation	34364	60S acidic ribosomal protein P0-like OS=Homo sapiens GN=RPLP0P6 PE=5 SV=1	4	4	4	26	33	30	20	15	8	8	8	23	8	0	23
181	146	P55072	232.74	15	14	24	Carbamidomethylation; Acetylation (Protein N-term)	89322	Transitional endoplasmic reticulum ATPase OS=Homo sapiens GN=VCP PE=1 SV=4	0	0	3	0	0	16	2	1	6	1	4	12	0	1	9
38	211	P19013	231.11	23	6	27	Oxidation (M)	57285	Keratin type II cytoskeletal 4 OS=Homo sapiens GN=KRT4 PE=1 SV=4	10	10	7	6	5	10	8	11	5	5	5	7	17	22	7
158	259	Q5D862	230.77	10	10	8	Carbamidomethylation	248072	Filaggrin-2 OS=Homo sapiens GN=FLG2 PE=1 SV=1	0	0	3	0	1	2	1	1	2	0	0	4	7	5	3
211	205	P60174	230.65	12	12	63	Carbamidomethylation	30791	Triosephosphate isomerase OS=Homo sapiens GN=TPI1 PE=1 SV=3	5	5	0	4	4	5	13	19	5	6	12	9	18	31	32
89	330	Q07020	229.6	11	11	49	Carbamidomethylation	21634	60S ribosomal protein L18 OS=Homo sapiens GN=RPL18 PE=1 SV=2	20	20	43	31	31	45	31	37	40	20	20	37	35	31	37
89	331	J3QQ67	229.6	11	11	48	Carbamidomethylation	21847	60S ribosomal protein L18 (Fragment) OS=Homo sapiens GN=RPL18 PE=1 SV=1	19	19	42	31	31	45	31	37	40	19	19	36	35	31	36
232	201	P12956	229.32	12	12	25		69843	X-ray repair cross-complementing protein 6 OS=Homo sapiens GN=XRCC6 PE=1 SV=2	0	0	3	0	0	5	5	0	15	0	2	23	0	0	14
206	308	P43243	229.24	10	10	16	Carbamidomethylation	94623	Matrin-3 OS=Homo sapiens GN=MATR3 PE=1 SV=2	0	0	13	0	0	4	0	0	10	0	0	15	0	0	1
206	309	A0A0R4J2E8	229.24	10	10	16	Carbamidomethylation	94623	Matrin-3 OS=Homo sapiens GN=MATR3 PE=1 SV=1	0	0	13	0	0	4	0	0	10	0	0	15	0	0	1
206	311	A8MXP9	229.24	10	10	15	Carbamidomethylation	99967	Matrin-3 OS=Homo sapiens GN=MATR3 PE=1 SV=1	0	0	12	0	0	3	0	0	10	0	0	14	0	0	1
147	112	P20700	229.16	21	17	40	Carbamidomethylation; Acetylation (Protein N-term)	66408	Lamin-B1 OS=Homo sapiens GN=LMNB1 PE=1 SV=2	0	0	14	0	2	5	9	10	20	0	2	22	4	1	30
220	244	P14866	228.21	11	11	28	Carbamidomethylation	64133	Heterogeneous nuclear ribonucleoprotein L OS=Homo sapiens GN=HNRNPL PE=1 SV=2	0	0	11	0	0	0	5	0	18	0	3	18	0	0	14
250	106	P22102	227.77	16	16	21	Carbamidomethylation	107767	Trifunctional purine biosynthetic protein adenosine-3 OS=Homo sapiens GN=GART PE=1 SV=1	0	0	0	0	0	0	0	0	2	3	2	15	0	0	13
192	142	P34932	227.25	14	12	21	Carbamidomethylation	94331	Heat shock 70 kDa protein 4 OS=Homo sapiens GN=HSPA4 PE=1 SV=4	3	3	5	0	0	3	3	2	7	5	5	17	2	2	13
97	303	Q05639	227.11	10	1	24		50470	Elongation factor 1-alpha 2 OS=Homo sapiens GN=EEF1A2 PE=1 SV=1	7	7	19	10	9	16	14	17	16	7	7	23	14	12	16
175	276	Q14525	225.17	11	1	28	Carbamidomethylation; Oxidation (M)	46214	Keratin type I cuticular Ha3-II OS=Homo sapiens GN=KRT33B PE=1 SV=3	2	2	2	2	2	2	3	3	26	2	2	2	3	2	2
170	122	P50990	224.77	18	18	37		59621	T-complex protein 1 subunit theta OS=Homo sapiens GN=CCT8 PE=1 SV=4	0	2	8	0	0	3	4	8	12	4	6	19	4	6	30
223	285	P46013	224.23	10	10	4	Carbamidomethylation	358695	Proliferation marker protein Ki-67 OS=Homo sapiens GN=MKI67 PE=1 SV=2	0	0	0	0	0	3	0	0	3	0	0	4	0	0	1
273	177	O43707	224.2	14	8	18		104854	Alpha-actinin-4 OS=Homo sapiens GN=ACTN4 PE=1 SV=2	0	0	1	2	0	0	0	0	0	0	0	13	0	0	12
19	373	A0A0A0MS07	223.52	18	3	40	Carbamidomethylation; Oxidation (M)	31983	Immunoglobulin heavy constant gamma 1 (Fragment) OS=Homo sapiens GN=IGHG1 PE=1 SV=1	11	15	11	9	13	12	14	23	27	9	9	22	18	23	20
171	156	Q9NZI8	223.36	15	15	29	Carbamidomethylation; Oxidation (M)	63481	Insulin-like growth factor 2 mRNA-binding protein 1 OS=Homo sapiens GN=IGF2BP1 PE=1 SV=2	2	0	6	0	0	7	10	12	12	2	2	22	4	5	13
67	690	P62805	221.63	11	11	53	Oxidation (M)	11367	Histone H4 OS=Homo sapiens GN=HIST1H4A PE=1 SV=2	32	32	52	51	51	52	51	52	52	43	43	41	51	51	52
230	159	P13797	220.97	15	13	30	Carbamidomethylation; Acetylation (Protein N-term)	70811	Plastin-3 OS=Homo sapiens GN=PLS3 PE=1 SV=4	2	0	2	0	0	0	5	2	9	4	2	11	0	0	19
173	143	P11586	220.89	16	16	20	Carbamidomethylation	101559	C-1-tetrahydrofolate synthase cytoplasmic OS=Homo sapiens GN=MTHFD1 PE=1 SV=3	1	1	4	0	1	5	4	4	3	2	3	13	0	0	10
278	210	Q13263	220.28	12	12	22	Carbamidomethylation; Acetylation (Protein N-term)	88550	Transcription intermediary factor 1-beta OS=Homo sapiens GN=TRIM28 PE=1 SV=5	0	0	1	0	2	10	0	1	8	0	0	16	0	0	3
53	286	Q86Y46	220.04	19	1	18	Carbamidomethylation	58923	Keratin type II cytoskeletal 73 OS=Homo sapiens GN=KRT73 PE=1 SV=1	8	8	7	10	11	9	9	7	7	4	5	7	12	14	9
165	147	P46087	220.01	19	19	27	Carbamidomethylation	89302	Probable 28S rRNA (cytosine(4447)-C(5))-methyltransferase OS=Homo sapiens GN=NOP2 PE=1 SV=2	0	0	0	15	17	12	7	8	2	4	2	3	0	0	0
186	412	O00148	219.46	9	1	20	Carbamidomethylation	49130	ATP-dependent RNA helicase DDX39A OS=Homo sapiens GN=DDX39A PE=1 SV=2	2	0	6	0	2	6	2	8	16	8	5	18	2	8	7
214	263	P29401	219.26	11	11	24		67878	Transketolase OS=Homo sapiens GN=TKT PE=1 SV=3	3	0	8	0	0	0	0	5	5	2	2	16	5	3	15
178	342	Q13838	217.65	10	2	23	Carbamidomethylation	48991	Spliceosome RNA helicase DDX39B OS=Homo sapiens GN=DDX39B PE=1 SV=1	2	0	6	0	2	6	2	8	18	8	5	21	2	8	10
132	280	P07195	217.09	12	10	34	Carbamidomethylation	36639	L-lactate dehydrogenase B chain OS=Homo sapiens GN=LDHB PE=1 SV=2	3	5	10	0	4	15	16	20	31	2	2	33	20	15	32
176	246	A0A286YF22	216.04	12	11	29	Carbamidomethylation	55939	D-3-phosphoglycerate dehydrogenase OS=Homo sapiens GN=PHGDH PE=1 SV=1	0	4	4	2	5	4	7	7	11	13	8	16	5	5	26
176	247	A0A2C9F2M7	216.04	12	11	28	Carbamidomethylation	56112	D-3-phosphoglycerate dehydrogenase OS=Homo sapiens GN=PHGDH PE=4 SV=1	0	4	4	2	5	4	7	7	11	13	8	16	5	5	26
176	248	O43175	216.04	12	11	28	Carbamidomethylation	56651	D-3-phosphoglycerate dehydrogenase OS=Homo sapiens GN=PHGDH PE=1 SV=4	0	4	4	2	5	4	7	7	11	13	8	16	5	5	26
74	278	P13646	215.05	14	3	24	Oxidation (M)	49588	Keratin type I cytoskeletal 13 OS=Homo sapiens GN=KRT13 PE=1 SV=4	14	14	7	9	9	4	9	9	11	7	4	9	16	17	12
213	172	Q99832	215.02	16	16	33	Carbamidomethylation	59367	T-complex protein 1 subunit eta OS=Homo sapiens GN=CCT7 PE=1 SV=2	0	0	0	0	0	0	1	1	10	2	0	16	0	3	27
168	195	P40227	214.97	16	16	30	Carbamidomethylation	58024	T-complex protein 1 subunit zeta OS=Homo sapiens GN=CCT6A PE=1 SV=3	0	0	2	0	0	4	4	10	12	2	5	26	2	6	18
255	328	P30101	214.26	9	9	20		56782	Protein disulfide-isomerase A3 OS=Homo sapiens GN=PDIA3 PE=1 SV=4	0	0	12	0	0	2	0	3	13	0	0	17	0	0	18
219	223	P54886	214.05	12	12	18	Carbamidomethylation	87302	Delta-1-pyrroline-5-carboxylate synthase OS=Homo sapiens GN=ALDH18A1 PE=1 SV=2	0	0	3	0	0	3	1	3	13	3	1	14	0	0	8
231	335	Q9Y2X3	213.29	9	9	23	Carbamidomethylation	59578	Nucleolar protein 58 OS=Homo sapiens GN=NOP58 PE=1 SV=1	0	0	0	2	3	14	3	12	4	0	0	17	0	0	13
248	233	P55060	211.97	11	11	13	Carbamidomethylation	110417	Exportin-2 OS=Homo sapiens GN=CSE1L PE=1 SV=3	1	0	0	0	0	1	1	2	2	0	1	13	0	0	5
189	377	Q92734	210.49	10	9	37		43448	Protein TFG OS=Homo sapiens GN=TFG PE=1 SV=2	0	0	0	0	0	0	33	31	0	11	11	0	17	20	0
155	358	P62826	210.39	9	9	47	Carbamidomethylation; Acetylation (Protein N-term)	24423	GTP-binding nuclear protein Ran OS=Homo sapiens GN=RAN PE=1 SV=3	5	0	6	10	14	19	29	31	32	18	18	37	24	29	25
155	362	B5MDF5	210.39	9	9	44	Carbamidomethylation; Acetylation (Protein N-term)	26224	GTP-binding nuclear protein Ran OS=Homo sapiens GN=RAN PE=1 SV=1	5	0	6	9	13	17	27	28	30	16	16	34	22	27	23
141	705	Q58FF6	210.33	8	1	15	Carbamidomethylation	58264	Putative heat shock protein HSP 90-beta 4 OS=Homo sapiens GN=HSP90AB4P PE=5 SV=1	3	3	6	3	4	4	4	10	7	3	4	10	3	3	10
228	270	P23246	210.01	11	11	19		76150	Splicing factor proline- and glutamine-rich OS=Homo sapiens GN=SFPQ PE=1 SV=2	0	0	7	0	0	2	2	2	11	2	2	13	0	2	8
268	329	P78386	209.51	10	3	19	Carbamidomethylation	55802	Keratin type II cuticular Hb5 OS=Homo sapiens GN=KRT85 PE=1 SV=1	0	0	0	3	2	0	1	1	16	0	0	0	3	3	0
305	250	P42704	209.44	12	12	10	Carbamidomethylation	157904	Leucine-rich PPR motif-containing protein mitochondrial OS=Homo sapiens GN=LRPPRC PE=1 SV=3	0	0	1	0	0	0	0	0	2	0	0	9	0	0	2
139	318	P62424	208.58	14	3	44	Carbamidomethylation; Oxidation (M)	29996	60S ribosomal protein L7a OS=Homo sapiens GN=RPL7A PE=1 SV=2	0	0	0	34	33	26	29	29	15	5	6	17	5	0	17
210	458	C9J9K3	208.52	9	9	46	Carbamidomethylation; Acetylation (Protein N-term)	29405	40S ribosomal protein SA (Fragment) OS=Homo sapiens GN=RPSA PE=1 SV=8	6	13	0	0	0	3	3	8	20	13	13	27	11	8	31
210	459	P08865	208.52	9	9	41	Carbamidomethylation; Acetylation (Protein N-term)	32854	40S ribosomal protein SA OS=Homo sapiens GN=RPSA PE=1 SV=4	6	11	0	0	0	3	3	7	18	11	11	24	10	7	28
210	460	A0A0C4DG17	208.52	9	9	40	Carbamidomethylation; Acetylation (Protein N-term)	33314	40S ribosomal protein SA OS=Homo sapiens GN=RPSA PE=1 SV=1	6	11	0	0	0	3	3	7	17	11	11	23	10	7	27
51	232	Q6KB66	207.81	15	11	29	Carbamidomethylation	50525	Keratin type II cytoskeletal 80 OS=Homo sapiens GN=KRT80 PE=1 SV=2	2	2	5	2	5	2	5	8	2	2	2	2	25	21	6
345	349	Q96CS3	207.56	9	9	33	Carbamidomethylation	52624	FAS-associated factor 2 OS=Homo sapiens GN=FAF2 PE=1 SV=2	0	0	0	0	0	6	0	0	11	0	3	29	0	2	6
260	245	P48643	207.27	12	11	24	Carbamidomethylation	59671	T-complex protein 1 subunit epsilon OS=Homo sapiens GN=CCT5 PE=1 SV=1	0	0	0	0	0	0	2	2	7	2	0	15	2	2	19
266	281	O00567	205.63	10	10	20	Carbamidomethylation	66050	Nucleolar protein 56 OS=Homo sapiens GN=NOP56 PE=1 SV=4	0	0	0	4	5	4	5	10	3	0	0	12	0	0	1
280	240	P61158	205.5	12	12	40	Carbamidomethylation	47371	Actin-related protein 3 OS=Homo sapiens GN=ACTR3 PE=1 SV=3	0	0	0	12	26	0	0	0	0	0	0	17	0	0	10
160	473	Q5JR95	205.49	9	9	49	Carbamidomethylation	21880	40S ribosomal protein S8 OS=Homo sapiens GN=RPS8 PE=1 SV=1	0	0	7	24	25	34	29	37	45	8	8	45	12	22	31
160	474	P62241	205.49	9	9	45	Carbamidomethylation	24205	40S ribosomal protein S8 OS=Homo sapiens GN=RPS8 PE=1 SV=2	0	0	6	22	23	31	26	34	40	7	7	40	11	20	28
387	347	Q8IY81	204.72	9	9	15	Carbamidomethylation	96558	pre-rRNA processing protein FTSJ3 OS=Homo sapiens GN=FTSJ3 PE=1 SV=2	0	0	0	0	0	2	3	0	11	0	0	11	0	0	0
233	539	A0A0A0MR02	204.38	8	8	34	Carbamidomethylation	30348	Voltage-dependent anion-selective channel protein 2 (Fragment) OS=Homo sapiens GN=VDAC2 PE=1 SV=1	0	0	0	0	5	11	6	24	21	4	4	29	0	8	15
233	540	P45880	204.38	8	8	33	Carbamidomethylation	31567	Voltage-dependent anion-selective channel protein 2 OS=Homo sapiens GN=VDAC2 PE=1 SV=2	0	0	0	0	4	11	6	23	20	3	3	28	0	7	14
446	633	P22087	203.34	6	6	24		33784	rRNA 2'-O-methyltransferase fibrillarin OS=Homo sapiens GN=FBL PE=1 SV=2	0	0	0	0	4	20	0	4	3	0	0	9	0	0	0
281	220	Q9BQG0	203.33	13	13	11	Carbamidomethylation	148854	Myb-binding protein 1A OS=Homo sapiens GN=MYBBP1A PE=1 SV=2	0	0	0	0	0	2	1	1	7	0	0	9	0	0	0
245	253	P04843	202.98	11	11	21	Carbamidomethylation	68569	Dolichyl-diphosphooligosaccharide--protein glycosyltransferase subunit 1 OS=Homo sapiens GN=RPN1 PE=1 SV=1	0	2	10	0	0	4	0	1	14	2	4	18	0	0	4
292	224	Q14697	202.82	11	11	17		106874	Neutral alpha-glucosidase AB OS=Homo sapiens GN=GANAB PE=1 SV=3	0	0	4	0	0	0	0	0	3	0	0	15	0	0	4
194	301	P23396	202.14	10	7	52	Carbamidomethylation	26688	40S ribosomal protein S3 OS=Homo sapiens GN=RPS3 PE=1 SV=2	0	4	0	0	5	25	25	30	35	16	16	26	16	4	26
545	603	Q5QJE6	201.25	6	6	11		84469	Deoxynucleotidyltransferase terminal-interacting protein 2 OS=Homo sapiens GN=DNTTIP2 PE=1 SV=2	0	0	0	0	0	11	0	0	2	0	0	2	0	0	0
188	183	Q13835	199.82	14	13	21	Carbamidomethylation; Oxidation (M)	82861	Plakophilin-1 OS=Homo sapiens GN=PKP1 PE=1 SV=2	0	0	2	2	2	2	10	9	2	0	0	2	14	15	2
355	266	J3KR24	199.58	11	11	12	Carbamidomethylation	131763	Isoleucine--tRNA ligase cytoplasmic OS=Homo sapiens GN=IARS PE=1 SV=1	0	0	1	0	0	0	0	1	0	2	2	5	0	0	5
355	268	P41252	199.58	11	11	11	Carbamidomethylation	144498	Isoleucine--tRNA ligase cytoplasmic OS=Homo sapiens GN=IARS PE=1 SV=2	0	0	1	0	0	0	0	1	0	2	2	4	0	0	5
264	445	P27824	199.54	9	9	19		67568	Calnexin OS=Homo sapiens GN=CANX PE=1 SV=2	0	0	5	0	0	0	2	0	8	4	4	17	0	0	4
319	399	Q13200	198.22	8	8	13	Carbamidomethylation	100200	26S proteasome non-ATPase regulatory subunit 2 OS=Homo sapiens GN=PSMD2 PE=1 SV=3	0	0	0	0	2	13	0	0	0	0	1	4	0	0	4
179	496	P62753	198.14	9	8	32	Carbamidomethylation; Oxidation (M)	28681	40S ribosomal protein S6 OS=Homo sapiens GN=RPS6 PE=1 SV=1	5	5	3	6	7	24	23	19	19	5	11	13	8	5	26
159	610	P62917	198.14	8	8	31	Carbamidomethylation	28025	60S ribosomal protein L8 OS=Homo sapiens GN=RPL8 PE=1 SV=2	4	4	4	19	16	14	14	16	14	4	16	14	4	7	14
261	429	H0Y4R1	197.61	8	8	24	Carbamidomethylation	51077	Inosine-5'-monophosphate dehydrogenase 2 (Fragment) OS=Homo sapiens GN=IMPDH2 PE=1 SV=1	2	0	3	0	0	5	3	5	13	2	2	10	2	2	24
261	430	P12268	197.61	8	8	22	Carbamidomethylation	55805	Inosine-5'-monophosphate dehydrogenase 2 OS=Homo sapiens GN=IMPDH2 PE=1 SV=2	2	0	2	0	0	4	2	4	12	2	2	10	2	2	22
135	267	P05141	195.88	11	3	36	Carbamidomethylation; Acetylation (Protein N-term)	32852	ADP/ATP translocase 2 OS=Homo sapiens GN=SLC25A5 PE=1 SV=7	3	3	7	7	10	18	10	7	25	16	13	26	10	7	17
370	505	P22695	195.87	7	7	23	Carbamidomethylation	48443	Cytochrome b-c1 complex subunit 2 mitochondrial OS=Homo sapiens GN=UQCRC2 PE=1 SV=3	0	0	0	0	0	0	0	3	16	0	0	17	0	0	8
370	506	H3BRG4	195.87	7	7	26	Carbamidomethylation	44635	Cytochrome b-c1 complex subunit 2 mitochondrial OS=Homo sapiens GN=UQCRC2 PE=1 SV=1	0	0	0	0	0	0	0	3	17	0	0	18	0	0	8
200	343	J3QSV6	195.65	15	15	26	Carbamidomethylation	48209	Ribosomal L1 domain-containing protein 1 (Fragment) OS=Homo sapiens GN=RSL1D1 PE=1 SV=1	0	0	3	7	0	17	9	7	8	2	5	9	0	0	0
200	344	O76021	195.65	15	15	23	Carbamidomethylation	54973	Ribosomal L1 domain-containing protein 1 OS=Homo sapiens GN=RSL1D1 PE=1 SV=3	0	0	2	6	0	15	8	6	7	2	4	8	0	0	0
359	500	Q9Y230	195.52	7	3	19	Carbamidomethylation	51157	RuvB-like 2 OS=Homo sapiens GN=RUVBL2 PE=1 SV=3	0	0	0	0	0	0	0	2	7	0	3	16	0	0	14
87	462	Q9NSB2	195.51	13	3	15	Carbamidomethylation	64842	Keratin type II cuticular Hb4 OS=Homo sapiens GN=KRT84 PE=2 SV=2	2	2	2	6	5	2	3	3	10	2	2	2	5	5	2
394	716	Q9UN30	195.48	6	6	33		37447	Sex comb on midleg-like protein 1 OS=Homo sapiens GN=SCML1 PE=1 SV=2	10	3	15	0	0	0	0	0	0	0	0	0	0	0	26
333	400	Q8WTT2	195.2	8	8	13		92548	Nucleolar complex protein 3 homolog OS=Homo sapiens GN=NOC3L PE=1 SV=1	0	0	2	0	0	1	0	0	8	0	0	12	0	0	0
249	441	P38919	194.23	8	6	19	Acetylation (Protein N-term)	46871	Eukaryotic initiation factor 4A-III OS=Homo sapiens GN=EIF4A3 PE=1 SV=4	0	0	3	0	0	7	0	6	11	0	0	15	4	4	11
407	326	Q9UQ80	193.83	11	11	34	Carbamidomethylation	43787	Proliferation-associated protein 2G4 OS=Homo sapiens GN=PA2G4 PE=1 SV=3	0	0	0	0	0	0	0	0	0	0	0	14	0	2	25
242	439	P46777	193.62	9	9	35	Carbamidomethylation	34363	60S ribosomal protein L5 OS=Homo sapiens GN=RPL5 PE=1 SV=3	0	0	0	21	15	11	5	14	6	0	0	13	0	5	13
334	487	A0A0A0MS51	193.43	7	7	11		82526	Gelsolin OS=Homo sapiens GN=GSN PE=1 SV=1	0	0	0	2	7	0	0	0	0	0	0	9	0	0	1
334	489	A0A0A0MT01	193.43	7	7	11		84745	Gelsolin OS=Homo sapiens GN=GSN PE=1 SV=1	0	0	0	2	6	0	0	0	0	0	0	9	0	0	1
334	491	P06396	193.43	7	7	11		85697	Gelsolin OS=Homo sapiens GN=GSN PE=1 SV=1	0	0	0	2	6	0	0	0	0	0	0	9	0	0	1
207	212	Q53GT1	193.27	13	12	24	Carbamidomethylation	71667	Kelch-like protein 22 OS=Homo sapiens GN=KLHL22 PE=1 SV=2	3	7	0	0	0	0	16	16	2	6	11	0	2	4	2
275	293	Q03252	192.56	11	8	17		69948	Lamin-B2 OS=Homo sapiens GN=LMNB2 PE=1 SV=4	0	0	1	0	0	1	0	2	4	0	0	5	1	2	14
218	598	P52597	191.74	8	6	26	Acetylation (Protein N-term)	45672	Heterogeneous nuclear ribonucleoprotein F OS=Homo sapiens GN=HNRNPF PE=1 SV=3	0	0	2	0	0	0	8	7	7	0	7	18	2	2	13
252	295	Q14974	191.29	10	10	15	Carbamidomethylation	97170	Importin subunit beta-1 OS=Homo sapiens GN=KPNB1 PE=1 SV=2	0	0	3	0	0	1	1	1	5	2	5	8	1	2	7
34	838	A0A286YEY4	191.09	12	2	15	Carbamidomethylation; Oxidation (M)	43806	Immunoglobulin heavy constant gamma 2 (Fragment) OS=Homo sapiens GN=IGHG2 PE=1 SV=1	5	5	2	4	4	9	7	11	9	5	5	9	8	13	12
34	846	P01859	191.09	12	2	19	Carbamidomethylation; Oxidation (M)	35901	Immunoglobulin heavy constant gamma 2 OS=Homo sapiens GN=IGHG2 PE=1 SV=2	6	6	2	5	5	10	8	14	10	6	6	10	10	16	15
118	638	P06899	190.92	8	2	47	Oxidation (M)	13904	Histone H2B type 1-J OS=Homo sapiens GN=HIST1H2BJ PE=1 SV=3	19	19	12	13	21	27	39	47	27	19	19	27	32	32	27
118	639	Q16778	190.92	8	2	47	Oxidation (M)	13920	Histone H2B type 2-E OS=Homo sapiens GN=HIST2H2BE PE=1 SV=3	19	19	12	13	21	27	39	47	27	19	19	27	32	32	27
229	206	Q86VP6	190.49	13	13	11	Carbamidomethylation	136375	Cullin-associated NEDD8-dissociated protein 1 OS=Homo sapiens GN=CAND1 PE=1 SV=2	1	1	1	0	0	0	2	1	2	2	3	11	0	0	3
227	269	Q15149	190.25	16	16	3		531796	Plectin OS=Homo sapiens GN=PLEC PE=1 SV=3	0	0	0	0	0	0	0	0	0	0	0	3	0	0	1
371	623	P11177	189.66	6	6	22	Carbamidomethylation	39233	Pyruvate dehydrogenase E1 component subunit beta mitochondrial OS=Homo sapiens GN=PDHB PE=1 SV=3	0	0	0	0	0	4	0	0	12	0	0	19	0	0	12
258	438	Q9Y265	189.3	9	5	22	Carbamidomethylation	50228	RuvB-like 1 OS=Homo sapiens GN=RUVBL1 PE=1 SV=1	0	0	4	0	0	3	2	2	17	7	7	15	0	0	22
471	538	P12004	188.12	7	7	31	Carbamidomethylation	28769	Proliferating cell nuclear antigen OS=Homo sapiens GN=PCNA PE=1 SV=1	0	0	0	0	0	0	0	0	0	0	0	13	0	0	29
73	561	Q14CN4	187.45	12	1	14	Oxidation (M)	55877	Keratin type II cytoskeletal 72 OS=Homo sapiens GN=KRT72 PE=1 SV=2	7	4	7	10	5	4	7	7	4	2	2	7	7	9	7
317	404	P22234	187.01	10	9	22	Carbamidomethylation; Acetylation (Protein N-term)	47079	Multifunctional protein ADE2 OS=Homo sapiens GN=PAICS PE=1 SV=3	0	0	0	0	0	0	5	2	8	0	0	6	3	3	17
212	746	P06748	186.92	6	6	29	Oxidation (M)	32575	Nucleophosmin OS=Homo sapiens GN=NPM1 PE=1 SV=2	0	0	0	7	7	13	7	10	12	0	10	19	7	7	17
314	396	P11940	186.41	8	1	14		70671	Polyadenylate-binding protein 1 OS=Homo sapiens GN=PABPC1 PE=1 SV=2	0	2	4	0	0	2	0	1	1	2	2	13	1	0	5
314	397	A0A087WTT1	186.41	8	1	17		58536	Polyadenylate-binding protein OS=Homo sapiens GN=PABPC1 PE=1 SV=1	0	2	5	0	0	3	0	2	2	2	2	15	2	0	6
314	405	E7ERJ7	186.41	8	1	15		67139	Polyadenylate-binding protein OS=Homo sapiens GN=PABPC1 PE=1 SV=1	0	2	4	0	0	2	0	1	1	2	2	13	1	0	5
167	332	P00338	186.35	12	10	33	Carbamidomethylation; Acetylation (Protein N-term)	36689	L-lactate dehydrogenase A chain OS=Homo sapiens GN=LDHA PE=1 SV=2	2	2	9	3	7	8	7	7	15	5	8	29	0	8	33
115	642	P62807	185.7	8	2	47	Oxidation (M)	13906	Histone H2B type 1-C/E/F/G/I OS=Homo sapiens GN=HIST1H2BC PE=1 SV=4	19	19	19	13	21	26	47	47	26	19	19	26	39	39	26
115	643	O60814	185.7	8	2	47	Oxidation (M)	13890	Histone H2B type 1-K OS=Homo sapiens GN=HIST1H2BK PE=1 SV=3	19	19	19	13	21	26	47	47	26	19	19	26	39	39	26
187	964	P22492	185.5	6	2	18		22019	Histone H1t OS=Homo sapiens GN=HIST1H1T PE=2 SV=4	0	0	14	7	7	8	7	7	6	5	0	18	7	7	6
361	667	G5E972	185.25	6	6	21		46307	Lamina-associated polypeptide 2 isoforms beta/gamma OS=Homo sapiens GN=TMPO PE=1 SV=1	0	0	3	0	0	3	0	0	17	0	0	17	0	0	7
361	668	P42167	185.25	6	6	19		50670	Lamina-associated polypeptide 2 isoforms beta/gamma OS=Homo sapiens GN=TMPO PE=1 SV=2	0	0	3	0	0	3	0	0	16	0	0	15	0	0	6
225	478	Q15365	184.52	8	5	29	Carbamidomethylation	37498	Poly(rC)-binding protein 1 OS=Homo sapiens GN=PCBP1 PE=1 SV=2	0	0	0	3	0	3	7	19	17	4	4	19	0	8	23
388	355	P31939	183.4	9	9	21		64616	Bifunctional purine biosynthesis protein PURH OS=Homo sapiens GN=ATIC PE=1 SV=3	0	0	0	0	0	3	0	0	0	0	0	14	0	0	17
272	261	P54136	183.28	11	10	18	Carbamidomethylation	75379	Arginine--tRNA ligase cytoplasmic OS=Homo sapiens GN=RARS PE=1 SV=2	0	0	0	0	0	2	3	2	3	2	0	14	0	0	12
203	527	Q08554	182.72	7	7	11	Carbamidomethylation	99987	Desmocollin-1 OS=Homo sapiens GN=DSC1 PE=1 SV=2	1	0	2	2	5	2	9	6	2	0	0	2	6	8	3
322	534	O43390	182.38	7	3	12	Carbamidomethylation	70943	Heterogeneous nuclear ribonucleoprotein R OS=Homo sapiens GN=HNRNPR PE=1 SV=1	0	0	2	0	0	2	0	2	7	0	2	10	0	0	6
209	486	E7EPB3	181.1	8	8	60	Carbamidomethylation	14558	60S ribosomal protein L14 OS=Homo sapiens GN=RPL14 PE=1 SV=1	10	10	0	33	19	33	40	36	10	10	18	19	10	10	10
209	494	P50914	181.1	8	8	34	Carbamidomethylation	23432	60S ribosomal protein L14 OS=Homo sapiens GN=RPL14 PE=1 SV=4	6	6	0	19	11	19	23	21	6	6	10	11	6	6	6
385	452	O14980	180.66	8	8	10	Acetylation (Protein N-term)	123386	Exportin-1 OS=Homo sapiens GN=XPO1 PE=1 SV=1	0	0	0	0	0	0	0	1	1	0	0	6	0	0	4
301	348	P33993	180.52	9	9	16		81308	DNA replication licensing factor MCM7 OS=Homo sapiens GN=MCM7 PE=1 SV=4	0	0	0	0	0	3	2	2	6	5	6	9	0	0	4
204	419	P22061	180.45	9	9	63	Carbamidomethylation	24636	Protein-L-isoaspartate(D-aspartate) O-methyltransferase OS=Homo sapiens GN=PCMT1 PE=1 SV=4	0	0	0	0	0	0	50	49	0	52	26	0	45	45	11
204	420	A0A0A0MRJ6	180.45	9	9	51	Carbamidomethylation	30315	Protein-L-isoaspartate O-methyltransferase OS=Homo sapiens GN=PCMT1 PE=1 SV=1	0	0	0	0	0	0	40	39	0	41	20	0	36	36	9
204	421	H7BY58	180.45	9	9	50	Carbamidomethylation	30358	Protein-L-isoaspartate O-methyltransferase OS=Homo sapiens GN=PCMT1 PE=1 SV=1	0	0	0	0	0	0	40	39	0	41	20	0	36	36	9
21	781	A0A286YES1	180.1	13	1	18	Carbamidomethylation; Oxidation (M)	49141	Immunoglobulin heavy constant gamma 3 (Fragment) OS=Homo sapiens GN=IGHG3 PE=1 SV=1	7	7	3	6	6	3	7	9	14	6	6	11	9	9	5
21	815	P01860	180.1	13	1	21	Carbamidomethylation; Oxidation (M)	41287	Immunoglobulin heavy constant gamma 3 OS=Homo sapiens GN=IGHG3 PE=1 SV=2	8	8	4	7	7	4	9	11	16	7	7	13	11	11	6
462	562	A0A087WW66	178.86	6	6	9	Carbamidomethylation	105851	26S proteasome non-ATPase regulatory subunit 1 OS=Homo sapiens GN=PSMD1 PE=1 SV=1	0	0	0	0	0	9	0	0	0	0	0	1	0	0	2
462	563	Q99460	178.86	6	6	9	Carbamidomethylation	105836	26S proteasome non-ATPase regulatory subunit 1 OS=Homo sapiens GN=PSMD1 PE=1 SV=2	0	0	0	0	0	9	0	0	0	0	0	1	0	0	2
373	756	P52292	178.4	5	4	14	Carbamidomethylation	57862	Importin subunit alpha-1 OS=Homo sapiens GN=KPNA2 PE=1 SV=1	0	0	0	0	0	4	0	3	7	0	0	11	0	0	6
285	622	P62906	178.15	6	6	35	Carbamidomethylation	24831	60S ribosomal protein L10a OS=Homo sapiens GN=RPL10A PE=1 SV=2	0	0	0	11	24	24	13	13	0	0	0	0	0	0	0
262	433	P05089	177.96	8	8	32		34735	Arginase-1 OS=Homo sapiens GN=ARG1 PE=1 SV=2	3	3	0	7	3	0	3	3	0	0	3	0	26	23	0
133	340	P12236	177.78	10	2	31	Carbamidomethylation	32866	ADP/ATP translocase 3 OS=Homo sapiens GN=SLC25A6 PE=1 SV=4	3	3	11	7	10	19	10	7	28	16	13	24	10	7	17
226	653	J3QR09	177.51	8	8	27	Oxidation (M)	23135	Ribosomal protein L19 OS=Homo sapiens GN=RPL19 PE=1 SV=1	0	0	18	5	5	8	5	5	13	0	5	18	13	9	26
226	655	J3KTE4	177.51	8	8	27	Oxidation (M)	23248	Ribosomal protein L19 OS=Homo sapiens GN=RPL19 PE=1 SV=1	0	0	18	5	5	8	5	5	13	0	5	18	13	9	26
226	656	P84098	177.51	8	8	27	Oxidation (M)	23466	60S ribosomal protein L19 OS=Homo sapiens GN=RPL19 PE=1 SV=1	0	0	17	5	5	8	5	5	13	0	5	18	13	9	26
134	1549	E7EQ64	177.25	8	2	11	Oxidation (M)	28123	Trypsin-1 OS=Homo sapiens GN=PRSS1 PE=1 SV=1	8	8	10	8	8	8	5	5	10	0	0	8	5	8	8
426	661	O75152	176.99	6	4	9		89131	Zinc finger CCCH domain-containing protein 11A OS=Homo sapiens GN=ZC3H11A PE=1 SV=3	0	0	0	1	1	6	0	0	0	0	0	4	1	1	0
238	600	F8VZX2	176.82	7	4	29	Carbamidomethylation	33800	Poly(rC)-binding protein 2 OS=Homo sapiens GN=PCBP2 PE=1 SV=1	0	0	4	3	0	12	7	21	8	9	9	19	4	3	13
238	601	Q15366	176.82	7	4	25	Carbamidomethylation	38580	Poly(rC)-binding protein 2 OS=Homo sapiens GN=PCBP2 PE=1 SV=1	0	0	4	3	0	10	7	19	7	8	8	16	4	3	12
238	608	H3BRU6	176.82	7	4	31	Carbamidomethylation	31719	Poly(rC)-binding protein 2 (Fragment) OS=Homo sapiens GN=PCBP2 PE=1 SV=1	0	0	4	4	0	13	8	23	8	10	10	20	4	4	14
103	854	Q9H4B7	176.73	7	1	16	Carbamidomethylation; Oxidation (M)	50327	Tubulin beta-1 chain OS=Homo sapiens GN=TUBB1 PE=1 SV=1	5	7	6	7	5	4	9	9	9	7	7	9	9	6	14
259	422	P13010	176.72	8	8	11	Carbamidomethylation	82705	X-ray repair cross-complementing protein 5 OS=Homo sapiens GN=XRCC5 PE=1 SV=3	0	0	5	0	0	0	0	1	6	4	4	8	0	0	4
205	389	Q14103	176.66	8	6	29	Carbamidomethylation	38434	Heterogeneous nuclear ribonucleoprotein D0 OS=Homo sapiens GN=HNRNPD PE=1 SV=1	2	6	7	0	0	5	9	10	7	2	6	22	5	9	5
269	359	J3KPX7	176.2	9	9	34		33239	Prohibitin-2 OS=Homo sapiens GN=PHB2 PE=1 SV=2	0	0	0	0	0	9	4	17	19	0	6	17	4	4	16
269	363	Q99623	176.2	9	9	34		33296	Prohibitin-2 OS=Homo sapiens GN=PHB2 PE=1 SV=2	0	0	0	0	0	9	4	17	19	0	6	17	4	4	16
269	367	F5GY37	176.2	9	9	38		29723	Prohibitin-2 OS=Homo sapiens GN=PHB2 PE=1 SV=1	0	0	0	0	0	10	5	19	22	0	6	19	5	4	18
300	380	Q92598	176	8	6	12	Carbamidomethylation	96865	Heat shock protein 105 kDa OS=Homo sapiens GN=HSPH1 PE=1 SV=1	2	2	1	0	0	0	2	2	0	3	3	8	0	0	5
251	413	C9JW96	175.64	8	8	39		26892	Prohibitin (Fragment) OS=Homo sapiens GN=PHB PE=1 SV=2	0	0	0	0	0	18	9	13	18	4	12	14	5	9	22
251	416	P35232	175.64	8	8	35		29804	Prohibitin OS=Homo sapiens GN=PHB PE=1 SV=1	0	0	0	0	0	16	8	12	16	4	11	13	4	8	20
293	306	P05023	175.57	10	5	12	Carbamidomethylation	112896	Sodium/potassium-transporting ATPase subunit alpha-1 OS=Homo sapiens GN=ATP1A1 PE=1 SV=1	0	0	4	0	0	0	1	0	5	2	2	9	0	0	5
307	535	P51991	175.16	8	6	26	Carbamidomethylation; Oxidation (M); Acetylation (Protein N-term)	39595	Heterogeneous nuclear ribonucleoprotein A3 OS=Homo sapiens GN=HNRNPA3 PE=1 SV=2	0	0	0	0	0	0	12	3	10	0	4	14	2	2	10
354	371	Q4VCS5	174.56	9	9	12		118085	Angiomotin OS=Homo sapiens GN=AMOT PE=1 SV=1	0	0	1	0	0	0	0	0	0	0	0	7	4	0	1
185	1364	Q02539	174.42	5	1	11		21842	Histone H1.1 OS=Homo sapiens GN=HIST1H1A PE=1 SV=3	0	0	7	7	7	7	7	7	6	5	4	7	7	7	6
320	431	P11387	174.04	8	8	12		90726	DNA topoisomerase 1 OS=Homo sapiens GN=TOP1 PE=1 SV=2	0	0	1	1	0	3	5	5	0	2	2	7	0	0	0
435	565	P24752	173.13	7	7	19	Carbamidomethylation	45200	Acetyl-CoA acetyltransferase mitochondrial OS=Homo sapiens GN=ACAT1 PE=1 SV=1	0	0	0	0	0	3	0	0	10	0	0	10	0	0	9
376	319	O75643	172.94	10	10	6	Carbamidomethylation	244505	U5 small nuclear ribonucleoprotein 200 kDa helicase OS=Homo sapiens GN=SNRNP200 PE=1 SV=2	0	0	0	0	0	0	0	0	0	1	1	5	0	0	1
287	537	Q15084	172.5	7	7	27		48121	Protein disulfide-isomerase A6 OS=Homo sapiens GN=PDIA6 PE=1 SV=1	0	0	5	0	3	3	3	0	11	7	7	18	3	0	19
342	704	O95373	172.49	5	4	6	Carbamidomethylation	119516	Importin-7 OS=Homo sapiens GN=IPO7 PE=1 SV=1	0	0	0	0	0	0	0	1	1	3	2	5	0	0	1
288	549	P61247	172.08	6	6	24	Carbamidomethylation	29945	40S ribosomal protein S3a OS=Homo sapiens GN=RPS3A PE=1 SV=2	0	0	0	0	0	10	8	8	19	5	5	18	0	0	13
424	483	P16615	170.67	7	6	9	Carbamidomethylation	114757	Sarcoplasmic/endoplasmic reticulum calcium ATPase 2 OS=Homo sapiens GN=ATP2A2 PE=1 SV=1	0	0	0	0	0	0	0	0	4	0	0	7	0	0	2
283	447	Q12906	170.66	8	8	11	Carbamidomethylation	95339	Interleukin enhancer-binding factor 3 OS=Homo sapiens GN=ILF3 PE=1 SV=3	0	0	2	4	5	2	2	4	1	2	2	8	0	2	2
362	672	M0R0F0	169.85	6	6	36	Carbamidomethylation; Acetylation (Protein N-term)	22391	40S ribosomal protein S5 (Fragment) OS=Homo sapiens GN=RPS5 PE=1 SV=1	0	0	0	0	4	19	10	12	6	0	8	4	6	6	0
362	673	P46782	169.85	6	6	35	Carbamidomethylation; Acetylation (Protein N-term)	22876	40S ribosomal protein S5 OS=Homo sapiens GN=RPS5 PE=1 SV=4	0	0	0	0	4	19	10	11	6	0	7	4	6	6	0
362	674	M0R0R2	169.85	6	6	32	Carbamidomethylation; Acetylation (Protein N-term)	25333	40S ribosomal protein S5 OS=Homo sapiens GN=RPS5 PE=1 SV=1	0	0	0	0	4	17	9	10	6	0	7	4	6	6	0
498	553	O00410	169.81	7	7	8	Carbamidomethylation	123630	Importin-5 OS=Homo sapiens GN=IPO5 PE=1 SV=4	0	0	0	0	0	0	0	0	0	2	4	3	0	0	0
498	554	H0Y8C6	169.81	7	7	8	Carbamidomethylation	123867	Importin-5 (Fragment) OS=Homo sapiens GN=IPO5 PE=1 SV=1	0	0	0	0	0	0	0	0	0	2	4	3	0	0	0
253	450	P40429	169.05	8	8	38	Carbamidomethylation; Acetylation (Protein N-term)	23577	60S ribosomal protein L13a OS=Homo sapiens GN=RPL13A PE=1 SV=2	0	0	5	11	9	9	12	24	15	0	0	24	3	4	15
294	402	P62701	169.03	8	8	35	Carbamidomethylation	29598	40S ribosomal protein S4 X isoform OS=Homo sapiens GN=RPS4X PE=1 SV=2	0	0	0	0	3	0	6	13	3	0	0	4	5	6	25
357	922	Q14498	168.61	4	4	10		59380	RNA-binding protein 39 OS=Homo sapiens GN=RBM39 PE=1 SV=2	0	0	0	0	0	10	3	2	5	0	2	10	0	0	5
357	956	G3XAC6	168.61	4	4	13		48024	RNA-binding protein 39 OS=Homo sapiens GN=RBM39 PE=1 SV=1	0	0	0	0	0	13	4	2	6	0	3	13	0	0	6
177	463	P26373	167.76	8	8	37	Oxidation (M)	24261	60S ribosomal protein L13 OS=Homo sapiens GN=RPL13 PE=1 SV=4	10	0	5	5	5	14	9	18	19	7	13	32	19	15	37
381	498	Q9P2J5	167.21	7	7	7		134466	Leucine--tRNA ligase cytoplasmic OS=Homo sapiens GN=LARS PE=1 SV=2	0	0	1	0	0	3	1	1	1	0	0	3	0	0	4
452	801	Q13151	167.06	6	5	25		30841	Heterogeneous nuclear ribonucleoprotein A0 OS=Homo sapiens GN=HNRNPA0 PE=1 SV=1	0	0	0	0	0	22	0	0	8	0	0	8	0	0	0
224	369	Q14204	167.06	10	9	2		532412	Cytoplasmic dynein 1 heavy chain 1 OS=Homo sapiens GN=DYNC1H1 PE=1 SV=5	0	0	0	0	0	0	0	0	0	0	0	2	0	0	1
448	542	P63104	164.82	7	5	34	Acetylation (Protein N-term)	27745	14-3-3 protein zeta/delta OS=Homo sapiens GN=YWHAZ PE=1 SV=1	0	0	0	0	0	0	6	6	0	0	0	9	0	5	29
448	543	E7EX29	164.82	7	5	34	Acetylation (Protein N-term)	28037	14-3-3 protein zeta/delta (Fragment) OS=Homo sapiens GN=YWHAZ PE=1 SV=1	0	0	0	0	0	0	6	6	0	0	0	9	0	5	29
308	573	P23526	164.62	6	6	15		47716	Adenosylhomocysteinase OS=Homo sapiens GN=AHCY PE=1 SV=4	0	0	3	0	0	0	5	6	9	2	2	8	2	2	8
429	699	O60506	164.52	6	2	11	Carbamidomethylation	69603	Heterogeneous nuclear ribonucleoprotein Q OS=Homo sapiens GN=SYNCRIP PE=1 SV=2	0	0	2	0	0	0	0	0	3	2	0	6	0	0	8
271	812	B4DY09	163.97	5	5	20		38910	Interleukin enhancer-binding factor 2 OS=Homo sapiens GN=ILF2 PE=1 SV=1	0	0	0	9	3	6	3	6	13	7	3	16	7	3	20
271	813	Q12905	163.97	5	5	18		43062	Interleukin enhancer-binding factor 2 OS=Homo sapiens GN=ILF2 PE=1 SV=2	0	0	0	8	3	5	3	5	12	6	3	14	6	3	18
409	684	P00387	163.68	7	7	27		34235	NADH-cytochrome b5 reductase 3 OS=Homo sapiens GN=CYB5R3 PE=1 SV=3	0	0	0	0	0	16	4	0	13	0	6	20	0	0	12
291	660	A0A087WVC1	162.86	6	3	9		82227	ATP-dependent RNA helicase DDX50 OS=Homo sapiens GN=DDX50 PE=1 SV=1	3	0	2	3	5	4	4	0	2	2	3	4	0	0	2
390	588	P62258	161.43	6	4	25	Carbamidomethylation; Acetylation (Protein N-term)	29174	14-3-3 protein epsilon OS=Homo sapiens GN=YWHAE PE=1 SV=1	0	0	0	0	0	0	5	5	0	5	5	3	5	5	25
282	833	C9J406	161.01	6	6	10		73254	MICOS complex subunit MIC60 OS=Homo sapiens GN=IMMT PE=1 SV=1	0	0	3	0	0	2	0	0	5	0	0	8	0	0	4
282	837	B9A067	161.01	6	6	9		78974	MICOS complex subunit MIC60 OS=Homo sapiens GN=IMMT PE=1 SV=2	0	0	2	0	0	2	0	0	5	0	0	8	0	0	4
282	841	Q16891	161.01	6	6	8		83678	MICOS complex subunit MIC60 OS=Homo sapiens GN=IMMT PE=1 SV=1	0	0	2	0	0	2	0	0	4	0	0	7	0	0	3
485	470	Q14152	160.79	8	8	5		166569	Eukaryotic translation initiation factor 3 subunit A OS=Homo sapiens GN=EIF3A PE=1 SV=1	0	0	2	0	0	0	0	0	1	0	0	4	0	0	1
193	1203	P42766	160.71	5	5	30		14551	60S ribosomal protein L35 OS=Homo sapiens GN=RPL35 PE=1 SV=2	19	11	27	8	8	26	8	19	26	11	0	29	15	8	29
331	545	Q8WUM4	159.15	8	7	10		96023	Programmed cell death 6-interacting protein OS=Homo sapiens GN=PDCD6IP PE=1 SV=1	0	0	0	1	1	0	0	0	2	1	0	5	1	1	5
442	531	P01023	159.14	7	4	5		163290	Alpha-2-macroglobulin OS=Homo sapiens GN=A2M PE=1 SV=3	0	0	0	0	0	0	0	0	0	0	0	0	0	0	5
402	909	Q15393	158.7	4	4	5		135577	Splicing factor 3B subunit 3 OS=Homo sapiens GN=SF3B3 PE=1 SV=4	0	0	2	0	0	0	0	0	3	1	1	5	0	0	2
397	799	Q13813	158.58	5	4	2		284538	Spectrin alpha chain non-erythrocytic 1 OS=Homo sapiens GN=SPTAN1 PE=1 SV=3	0	0	0	0	0	0	0	0	0	0	0	2	0	0	1
397	800	A0A0D9SGF6	158.58	5	4	2		287604	Spectrin alpha chain non-erythrocytic 1 OS=Homo sapiens GN=SPTAN1 PE=1 SV=1	0	0	0	0	0	0	0	0	0	0	0	2	0	0	1
284	466	P54577	157.92	9	8	18	Carbamidomethylation	59144	Tyrosine--tRNA ligase cytoplasmic OS=Homo sapiens GN=YARS PE=1 SV=4	0	0	1	0	0	0	7	3	4	3	3	9	3	2	6
120	1490	P35030	157.74	8	2	8	Oxidation (M)	32529	Trypsin-3 OS=Homo sapiens GN=PRSS3 PE=1 SV=2	8	8	8	8	8	8	8	8	8	0	3	8	8	8	8
99	810	A0A0U1RR32	157.51	5	4	34		18482	Histone H2A OS=Homo sapiens GN=HIST1H3D PE=3 SV=1	16	16	27	27	27	27	34	34	23	34	34	23	16	16	23
99	811	A0A0U1RRH7	157.51	5	4	34		18553	Histone H2A OS=Homo sapiens GN=HIST1H3D PE=3 SV=1	16	16	27	27	27	27	34	34	23	34	34	23	16	16	23
337	602	Q02790	156.19	6	6	16	Carbamidomethylation	51805	Peptidyl-prolyl cis-trans isomerase FKBP4 OS=Homo sapiens GN=FKBP4 PE=1 SV=3	0	0	6	0	0	0	0	0	3	0	0	7	0	2	12
432	548	Q14566	155.78	7	7	11	Carbamidomethylation	92889	DNA replication licensing factor MCM6 OS=Homo sapiens GN=MCM6 PE=1 SV=1	0	0	0	0	0	1	0	0	0	2	0	8	0	0	2
698	775	Q92973	154.19	5	5	7	Carbamidomethylation	102355	Transportin-1 OS=Homo sapiens GN=TNPO1 PE=1 SV=2	0	0	0	0	0	0	0	0	3	0	1	2	0	0	0
276	407	O43143	154.12	8	7	11		90933	Pre-mRNA-splicing factor ATP-dependent RNA helicase DHX15 OS=Homo sapiens GN=DHX15 PE=1 SV=2	0	0	2	0	0	5	4	4	6	0	0	7	0	0	5
234	786	P61313	154.11	5	5	29		24146	60S ribosomal protein L15 OS=Homo sapiens GN=RPL15 PE=1 SV=2	0	0	8	8	22	19	11	15	15	4	0	8	15	11	19
501	520	P34897	153.47	7	7	16	Carbamidomethylation	55993	Serine hydroxymethyltransferase mitochondrial OS=Homo sapiens GN=SHMT2 PE=1 SV=3	0	0	0	0	0	0	0	0	0	2	2	13	0	0	4
365	752	P17980	153.36	5	4	13		49204	26S proteasome regulatory subunit 6A OS=Homo sapiens GN=PSMC3 PE=1 SV=3	0	0	0	1	1	12	0	0	4	0	0	4	1	1	7
365	761	R4GNH3	153.36	5	4	14		47352	26S proteasome regulatory subunit 6A OS=Homo sapiens GN=PSMC3 PE=1 SV=1	0	0	0	1	1	12	0	0	4	0	0	4	1	1	8
246	408	A0A0A0MSI0	152.87	9	8	50		18976	Peroxiredoxin-1 (Fragment) OS=Homo sapiens GN=PRDX1 PE=1 SV=1	6	6	6	12	5	0	23	16	0	6	6	11	27	16	13
246	411	Q06830	152.87	9	8	43		22110	Peroxiredoxin-1 OS=Homo sapiens GN=PRDX1 PE=1 SV=1	6	6	6	10	5	0	20	14	0	6	6	9	24	14	11
408	889	P15880	151.67	4	4	15	Carbamidomethylation	31324	40S ribosomal protein S2 OS=Homo sapiens GN=RPS2 PE=1 SV=2	0	0	4	4	0	8	8	4	8	0	0	8	0	4	4
408	901	H0YEN5	151.67	4	4	23	Carbamidomethylation	21154	40S ribosomal protein S2 (Fragment) OS=Homo sapiens GN=RPS2 PE=1 SV=1	0	0	6	6	0	11	12	6	11	0	0	12	0	6	6
408	905	E9PQD7	151.67	4	4	19	Carbamidomethylation	25211	40S ribosomal protein S2 OS=Homo sapiens GN=RPS2 PE=1 SV=1	0	0	5	5	0	9	10	5	9	0	0	10	0	5	5
335	1221	Q6UWP8	151.09	3	3	9		60541	Suprabasin OS=Homo sapiens GN=SBSN PE=1 SV=2	0	0	6	0	0	6	3	3	6	0	0	6	3	3	3
431	428	P17812	150.41	8	8	17	Carbamidomethylation	66690	CTP synthase 1 OS=Homo sapiens GN=CTPS1 PE=1 SV=2	0	0	0	0	0	0	4	0	0	2	2	11	2	0	4
539	849	P35659	150.01	5	5	15		42674	Protein DEK OS=Homo sapiens GN=DEK PE=1 SV=1	0	0	0	0	0	0	0	0	9	0	0	7	0	0	10
369	587	O95831	149.16	6	6	14		66901	Apoptosis-inducing factor 1 mitochondrial OS=Homo sapiens GN=AIFM1 PE=1 SV=1	0	0	4	0	0	0	0	0	4	2	2	9	0	0	7
316	965	Q9H3G5	148.06	4	4	9	Carbamidomethylation	54164	Probable serine carboxypeptidase CPVL OS=Homo sapiens GN=CPVL PE=1 SV=2	0	0	0	0	0	0	4	4	9	2	2	7	0	0	2
240	615	Q15029	147.44	6	5	8	Carbamidomethylation	109436	116 kDa U5 small nuclear ribonucleoprotein component OS=Homo sapiens GN=EFTUD2 PE=1 SV=1	0	0	3	0	0	1	0	0	4	0	2	5	0	0	1
475	670	P41250	146.57	6	6	10		83166	Glycine--tRNA ligase OS=Homo sapiens GN=GARS PE=1 SV=3	0	0	1	0	0	0	0	0	3	0	0	5	0	0	9
295	717	P05455	145.96	6	5	15	Carbamidomethylation	46837	Lupus La protein OS=Homo sapiens GN=SSB PE=1 SV=2	0	0	0	1	1	0	0	8	5	4	4	8	3	4	8
182	612	F8VZY9	145.49	6	4	17		43774	Keratin type I cytoskeletal 18 OS=Homo sapiens GN=KRT18 PE=1 SV=1	2	4	2	2	4	2	2	4	2	2	2	12	4	4	10
182	613	P05783	145.49	6	4	16		48058	Keratin type I cytoskeletal 18 OS=Homo sapiens GN=KRT18 PE=1 SV=2	2	4	2	2	4	2	2	4	2	2	2	11	4	4	10
270	790	D6R9P3	145.35	5	4	21	Carbamidomethylation	30303	Heterogeneous nuclear ribonucleoprotein A/B OS=Homo sapiens GN=HNRNPAB PE=1 SV=1	0	0	0	0	0	0	16	12	3	8	8	6	11	6	12
270	791	D6RD18	145.35	5	4	21	Carbamidomethylation	30474	Heterogeneous nuclear ribonucleoprotein A/B OS=Homo sapiens GN=HNRNPAB PE=1 SV=1	0	0	0	0	0	0	16	12	3	8	8	6	11	6	12
270	793	D6RBZ0	145.35	5	4	18	Carbamidomethylation	35682	Heterogeneous nuclear ribonucleoprotein A/B OS=Homo sapiens GN=HNRNPAB PE=1 SV=1	0	0	0	0	0	0	14	11	2	7	7	6	10	6	10
591	1922	Q92522	145	2	2	8		22487	Histone H1x OS=Homo sapiens GN=H1FX PE=1 SV=1	0	0	8	0	0	8	0	7	8	0	0	8	0	0	0
358	651	P25205	144.63	6	6	8	Carbamidomethylation; Acetylation (Protein N-term)	90981	DNA replication licensing factor MCM3 OS=Homo sapiens GN=MCM3 PE=1 SV=3	0	0	0	0	0	6	1	1	3	3	1	3	1	0	4
347	501	H0Y2W2	143.76	8	8	13		64363	ATPase family AAA domain-containing protein 3A (Fragment) OS=Homo sapiens GN=ATAD3A PE=1 SV=1	0	0	2	0	0	4	0	3	8	0	0	8	0	0	1
721	1202	P25490	143.53	4	4	9		44713	Transcriptional repressor protein YY1 OS=Homo sapiens GN=YY1 PE=1 SV=2	0	0	0	0	0	9	0	0	0	0	0	0	0	0	0
344	606	E9PK47	143.52	6	3	8		94070	Alpha-1 4 glucan phosphorylase OS=Homo sapiens GN=PYGL PE=1 SV=1	0	0	2	0	0	0	0	1	1	1	0	2	1	1	8
344	607	P06737	143.52	6	3	8		97149	Glycogen phosphorylase liver form OS=Homo sapiens GN=PYGL PE=1 SV=4	0	0	2	0	0	0	0	1	1	1	0	2	1	1	8
421	890	Q3BDU5	143.25	5	3	9		55638	Prelamin-A/C OS=Homo sapiens GN=LMNA PE=1 SV=1	0	0	2	0	0	2	0	0	3	0	0	7	2	0	5
421	891	P02545	143.25	5	3	7		74140	Prelamin-A/C OS=Homo sapiens GN=LMNA PE=1 SV=1	0	0	1	0	0	1	0	0	3	0	0	5	1	0	3
507	754	E9PC52	142.48	5	3	17	Carbamidomethylation	46938	Histone-binding protein RBBP7 OS=Homo sapiens GN=RBBP7 PE=1 SV=1	0	0	0	0	0	0	0	0	4	0	0	15	0	0	10
507	755	Q16576	142.48	5	3	16	Carbamidomethylation	47820	Histone-binding protein RBBP7 OS=Homo sapiens GN=RBBP7 PE=1 SV=1	0	0	0	0	0	0	0	0	4	0	0	15	0	0	10
346	893	H0Y6E7	142.21	4	3	16		31865	RNA-binding motif protein X chromosome (Fragment) OS=Homo sapiens GN=RBMX PE=1 SV=2	0	4	5	0	0	5	3	8	14	0	0	9	0	0	5
346	894	H3BT71	142.21	4	3	16		32197	RNA-binding motif protein X chromosome OS=Homo sapiens GN=RBMX PE=1 SV=1	0	4	5	0	0	5	3	7	14	0	0	9	0	0	5
346	895	P38159	142.21	4	3	12		42332	RNA-binding motif protein X chromosome OS=Homo sapiens GN=RBMX PE=1 SV=3	0	3	4	0	0	4	2	6	10	0	0	7	0	0	4
534	700	A0A0A0MTS2	141.71	6	6	13	Carbamidomethylation	64825	Glucose-6-phosphate isomerase (Fragment) OS=Homo sapiens GN=GPI PE=1 SV=1	0	0	0	0	0	0	0	0	3	0	3	5	0	0	7
534	707	P06744	141.71	6	6	14	Carbamidomethylation	63147	Glucose-6-phosphate isomerase OS=Homo sapiens GN=GPI PE=1 SV=4	0	0	0	0	0	0	0	0	3	0	3	6	0	0	7
222	1373	P81605	140.8	4	4	35		11284	Dermcidin OS=Homo sapiens GN=DCD PE=1 SV=2	13	13	35	23	20	23	23	23	10	0	0	23	10	10	13
469	747	E7EX73	140.53	5	4	4		158644	Eukaryotic translation initiation factor 4 gamma 1 OS=Homo sapiens GN=EIF4G1 PE=1 SV=1	0	0	0	1	0	0	0	1	1	0	1	1	0	0	2
469	748	E7EUU4	140.53	5	4	3		171641	Eukaryotic translation initiation factor 4 gamma 1 OS=Homo sapiens GN=EIF4G1 PE=1 SV=1	0	0	0	1	0	0	0	1	1	0	1	1	0	0	2
469	749	E9PGM1	140.53	5	4	4		166746	Eukaryotic translation initiation factor 4 gamma 1 OS=Homo sapiens GN=EIF4G1 PE=1 SV=1	0	0	0	1	0	0	0	1	1	0	1	1	0	0	2
105	827	K7EK07	139.55	6	3	30		14914	Histone H3 (Fragment) OS=Homo sapiens GN=H3F3B PE=1 SV=1	10	18	30	25	25	30	30	30	27	25	17	30	27	30	27
105	829	P68431	139.55	6	3	29		15404	Histone H3.1 OS=Homo sapiens GN=HIST1H3A PE=1 SV=2	10	18	29	24	24	29	29	29	26	24	16	29	26	29	26
105	830	P84243	139.55	6	3	29		15328	Histone H3.3 OS=Homo sapiens GN=H3F3A PE=1 SV=2	10	18	29	24	24	29	29	29	26	24	16	29	26	29	26
105	831	Q71DI3	139.55	6	3	29		15388	Histone H3.2 OS=Homo sapiens GN=HIST2H3A PE=1 SV=3	10	18	29	24	24	29	29	29	26	24	16	29	26	29	26
105	832	Q16695	139.55	6	3	29		15508	Histone H3.1t OS=Homo sapiens GN=HIST3H3 PE=1 SV=3	10	18	29	24	24	29	29	29	26	24	16	29	26	29	26
321	687	X1WI28	139.18	6	6	32	Carbamidomethylation	22975	60S ribosomal protein L10 (Fragment) OS=Homo sapiens GN=RPL10 PE=1 SV=7	0	0	0	0	0	18	0	4	10	6	6	14	0	10	6
321	688	P27635	139.18	6	6	29	Carbamidomethylation	24604	60S ribosomal protein L10 OS=Homo sapiens GN=RPL10 PE=1 SV=4	0	0	0	0	0	16	0	4	10	5	5	14	0	10	6
321	712	A0A087WV22	139.18	6	6	35	Carbamidomethylation	20439	60S ribosomal protein L10 OS=Homo sapiens GN=RPL10 PE=1 SV=1	0	0	0	0	0	20	0	5	12	6	6	16	0	12	7
321	727	F8W7C6	139.18	6	6	39	Carbamidomethylation	18565	60S ribosomal protein L10 OS=Homo sapiens GN=RPL10 PE=1 SV=2	0	0	0	0	0	21	0	6	13	7	7	18	0	13	7
635	950	Q5C9Z4	139.17	4	4	5		96257	Nucleolar MIF4G domain-containing protein 1 OS=Homo sapiens GN=NOM1 PE=1 SV=1	0	1	0	0	0	0	0	0	0	0	0	4	0	0	0
375	1348	D3YTB1	139.14	3	3	25	Carbamidomethylation	15617	60S ribosomal protein L32 (Fragment) OS=Homo sapiens GN=RPL32 PE=1 SV=1	0	0	8	0	0	17	0	8	25	0	0	15	8	0	0
375	1349	P62910	139.14	3	3	24	Carbamidomethylation	15860	60S ribosomal protein L32 OS=Homo sapiens GN=RPL32 PE=1 SV=2	0	0	7	0	0	17	0	7	24	0	0	15	7	0	0
375	1350	F8W727	139.14	3	3	22	Carbamidomethylation	17962	60S ribosomal protein L32 OS=Homo sapiens GN=RPL32 PE=1 SV=1	0	0	7	0	0	15	0	7	22	0	0	13	7	0	0
215	718	A0A087WUK2	138.6	6	4	20	Carbamidomethylation	40040	Heterogeneous nuclear ribonucleoprotein D-like OS=Homo sapiens GN=HNRNPDL PE=1 SV=1	2	4	2	0	0	0	7	13	2	4	8	5	7	7	5
215	722	O14979	138.6	6	4	17	Carbamidomethylation	46438	Heterogeneous nuclear ribonucleoprotein D-like OS=Homo sapiens GN=HNRNPDL PE=1 SV=3	2	4	2	0	0	0	6	11	2	4	7	4	6	6	4
310	1034	P30050	137.46	4	4	33	Carbamidomethylation	17819	60S ribosomal protein L12 OS=Homo sapiens GN=RPL12 PE=1 SV=1	0	0	0	19	19	19	24	24	10	0	0	0	0	5	0
495	731	H9KV75	137.34	6	1	7		94826	Alpha-actinin-1 OS=Homo sapiens GN=ACTN1 PE=1 SV=1	0	0	0	0	0	0	0	0	0	0	0	4	0	0	5
495	732	P12814	137.34	6	1	6		103058	Alpha-actinin-1 OS=Homo sapiens GN=ACTN1 PE=1 SV=2	0	0	0	0	0	0	0	0	0	0	0	4	0	0	4
528	739	Q8N1F7	136.16	5	5	8		93488	Nuclear pore complex protein Nup93 OS=Homo sapiens GN=NUP93 PE=1 SV=2	0	0	0	0	0	0	1	0	7	0	0	7	0	0	0
296	1158	P46776	135.82	3	3	22	Carbamidomethylation	16561	60S ribosomal protein L27a OS=Homo sapiens GN=RPL27A PE=1 SV=2	7	7	7	0	0	0	7	7	7	7	7	22	7	7	22
296	1172	E9PLL6	135.82	3	3	31	Carbamidomethylation	12201	60S ribosomal protein L27a OS=Homo sapiens GN=RPL27A PE=1 SV=1	10	10	10	0	0	0	10	10	10	10	10	31	10	10	31
311	1108	E9PK82	135.38	4	1	30		14318	40S ribosomal protein S3 (Fragment) OS=Homo sapiens GN=RPS3 PE=1 SV=1	0	7	0	0	0	7	17	24	23	14	14	17	17	7	17
491	1205	Q07065	135.2	5	5	11		66023	Cytoskeleton-associated protein 4 OS=Homo sapiens GN=CKAP4 PE=1 SV=2	0	0	0	0	0	0	2	0	2	0	0	7	0	0	3
735	713	Q5JRC6	134.92	6	6	20	Carbamidomethylation	36430	PHD finger protein 6 OS=Homo sapiens GN=PHF6 PE=1 SV=1	0	0	0	0	0	20	0	0	0	0	0	0	0	0	0
735	714	Q8IWS0	134.92	6	6	18	Carbamidomethylation	41290	PHD finger protein 6 OS=Homo sapiens GN=PHF6 PE=1 SV=1	0	0	0	0	0	18	0	0	0	0	0	0	0	0	0
735	715	A0A0D9SGE8	134.92	6	6	18	Carbamidomethylation	41362	PHD finger protein 6 OS=Homo sapiens GN=PHF6 PE=1 SV=1	0	0	0	0	0	18	0	0	0	0	0	0	0	0	0
384	789	Q9NYF8	134.92	4	4	5		106122	Bcl-2-associated transcription factor 1 OS=Homo sapiens GN=BCLAF1 PE=1 SV=2	0	0	2	0	0	0	0	1	5	0	0	5	0	0	1
384	797	E9PK91	134.92	4	4	6		100406	Bcl-2-associated transcription factor 1 OS=Homo sapiens GN=BCLAF1 PE=1 SV=1	0	0	2	0	0	0	0	1	6	0	0	6	0	0	1
384	806	A0A1W2PQ43	134.92	4	4	7		80619	Bcl-2-associated transcription factor 1 OS=Homo sapiens GN=BCLAF1 PE=1 SV=1	0	0	3	0	0	0	0	1	7	0	0	7	0	0	2
384	807	E9PK09	134.92	4	4	7		83135	Bcl-2-associated transcription factor 1 (Fragment) OS=Homo sapiens GN=BCLAF1 PE=1 SV=8	0	0	3	0	0	0	0	1	7	0	0	7	0	0	2
384	808	E9PQN2	134.92	4	4	7		86213	Bcl-2-associated transcription factor 1 OS=Homo sapiens GN=BCLAF1 PE=1 SV=1	0	0	3	0	0	0	0	1	7	0	0	7	0	0	2
384	809	E9PKI6	134.92	4	4	7		86387	Bcl-2-associated transcription factor 1 OS=Homo sapiens GN=BCLAF1 PE=1 SV=1	0	0	3	0	0	0	0	1	7	0	0	7	0	0	2
265	1301	P20930	134.81	6	6	1		435180	Filaggrin OS=Homo sapiens GN=FLG PE=1 SV=3	0	0	1	0	0	0	0	0	0	0	0	0	0	0	0
650	935	B9A041	134.8	4	4	23	Carbamidomethylation	23038	Malate dehydrogenase cytoplasmic OS=Homo sapiens GN=MDH1 PE=1 SV=1	0	0	0	0	0	0	0	0	6	0	0	5	5	0	23
650	936	P40925	134.8	4	4	14	Carbamidomethylation	36426	Malate dehydrogenase cytoplasmic OS=Homo sapiens GN=MDH1 PE=1 SV=4	0	0	0	0	0	0	0	0	4	0	0	3	3	0	14
595	944	P30153	134.52	4	1	9	Carbamidomethylation	65309	Serine/threonine-protein phosphatase 2A 65 kDa regulatory subunit A alpha isoform OS=Homo sapiens GN=PPP2R1A PE=1 SV=4	0	0	0	0	0	0	0	0	0	3	3	7	0	0	5
588	1523	Q9Y5J1	134.17	2	2	6	Carbamidomethylation	62004	U3 small nucleolar RNA-associated protein 18 homolog OS=Homo sapiens GN=UTP18 PE=1 SV=3	0	0	3	0	0	6	3	0	3	0	0	3	0	0	0
299	679	Q5TB80	133.26	7	5	6		161942	Centrosomal protein of 162 kDa OS=Homo sapiens GN=CEP162 PE=1 SV=2	4	3	0	1	0	0	0	0	0	0	0	0	0	0	1
567	1082	Q96PK6	133.05	3	2	6	Carbamidomethylation	69492	RNA-binding protein 14 OS=Homo sapiens GN=RBM14 PE=1 SV=2	0	0	0	0	0	0	0	0	6	0	0	6	0	0	0
473	865	F8VVM2	132.29	5	5	14	Carbamidomethylation	36161	Phosphate carrier protein mitochondrial OS=Homo sapiens GN=SLC25A3 PE=1 SV=1	0	0	4	0	4	4	4	0	8	0	0	10	0	0	4
476	896	P61353	132.15	6	6	32		15798	60S ribosomal protein L27 OS=Homo sapiens GN=RPL27 PE=1 SV=2	0	0	0	18	28	19	0	0	0	0	0	0	0	0	0
411	886	P31942	130.88	4	4	14		36926	Heterogeneous nuclear ribonucleoprotein H3 OS=Homo sapiens GN=HNRNPH3 PE=1 SV=2	0	0	0	0	0	0	11	6	6	0	0	0	6	6	3
450	701	P55084	130.87	6	6	11		51294	Trifunctional enzyme subunit beta mitochondrial OS=Homo sapiens GN=HADHB PE=1 SV=3	0	0	0	0	0	0	0	0	2	0	0	11	0	0	4
412	757	Q8NC51	130.33	5	5	19	Carbamidomethylation	44965	Plasminogen activator inhibitor 1 RNA-binding protein OS=Homo sapiens GN=SERBP1 PE=1 SV=2	0	5	0	0	0	0	3	3	4	0	0	8	3	3	10
627	750	P53618	130.29	5	5	7		107142	Coatomer subunit beta OS=Homo sapiens GN=COPB1 PE=1 SV=3	0	0	0	0	0	0	0	0	0	1	0	6	0	0	1
309	689	Q96P63	129.95	6	6	16		46276	Serpin B12 OS=Homo sapiens GN=SERPINB12 PE=1 SV=1	4	0	2	4	0	0	0	2	0	0	0	2	11	13	7
392	859	Q9H9B4	128.59	6	6	16		35619	Sideroflexin-1 OS=Homo sapiens GN=SFXN1 PE=1 SV=4	4	0	0	0	0	11	0	4	9	0	4	6	0	3	7
634	792	Q92621	128.42	5	5	3		227919	Nuclear pore complex protein Nup205 OS=Homo sapiens GN=NUP205 PE=1 SV=3	0	0	0	0	0	0	0	0	2	0	0	1	0	0	1
349	1394	Q5T750	127.69	4	4	13	Carbamidomethylation	26238	Skin-specific protein 32 OS=Homo sapiens GN=XP32 PE=1 SV=1	0	0	0	3	3	4	3	0	4	0	0	4	8	8	4
558	1050	A0A0B4J207	126.94	4	4	16	Carbamidomethylation	34809	Ribose-phosphate pyrophosphokinase 3 OS=Homo sapiens GN=PRPS1L1 PE=1 SV=1	0	0	0	0	0	0	0	0	4	0	0	4	0	0	16
558	1051	P21108	126.94	4	4	16	Carbamidomethylation	34839	Ribose-phosphate pyrophosphokinase 3 OS=Homo sapiens GN=PRPS1L1 PE=1 SV=2	0	0	0	0	0	0	0	0	4	0	0	4	0	0	16
558	1057	P60891	126.94	4	4	16	Carbamidomethylation	34834	Ribose-phosphate pyrophosphokinase 1 OS=Homo sapiens GN=PRPS1 PE=1 SV=2	0	0	0	0	0	0	0	0	4	0	0	4	0	0	16
921	1137	Q13283	126.2	3	3	9		52164	Ras GTPase-activating protein-binding protein 1 OS=Homo sapiens GN=G3BP1 PE=1 SV=1	0	0	0	0	0	0	0	0	0	0	0	9	0	0	0
472	741	P56192	125.5	5	5	7		101116	Methionine--tRNA ligase cytoplasmic OS=Homo sapiens GN=MARS PE=1 SV=2	0	0	0	0	0	0	1	1	0	1	0	5	0	0	2
352	802	Q08J23	124.45	5	5	7		86471	tRNA (cytosine(34)-C(5))-methyltransferase OS=Homo sapiens GN=NSUN2 PE=1 SV=2	0	0	0	0	1	3	0	0	1	1	1	6	0	0	0
511	1014	P24534	124.17	4	3	21	Carbamidomethylation	24764	Elongation factor 1-beta OS=Homo sapiens GN=EEF1B2 PE=1 SV=3	17	16	0	0	0	0	0	0	0	0	0	0	0	0	0
297	1288	P47914	123.98	3	3	21		17752	60S ribosomal protein L29 OS=Homo sapiens GN=RPL29 PE=1 SV=2	0	0	11	9	9	9	9	16	14	0	0	14	9	9	14
597	928	Q09028	123.75	5	3	11	Carbamidomethylation; Acetylation (Protein N-term)	47656	Histone-binding protein RBBP4 OS=Homo sapiens GN=RBBP4 PE=1 SV=3	0	0	0	0	0	0	0	0	0	0	0	8	0	0	8
543	933	B4DJV2	123.6	4	4	9	Carbamidomethylation	50432	Citrate synthase OS=Homo sapiens GN=CS PE=1 SV=1	0	0	0	0	0	2	0	0	4	0	0	6	0	0	7
543	934	O75390	123.6	4	4	8	Carbamidomethylation	51712	Citrate synthase mitochondrial OS=Homo sapiens GN=CS PE=1 SV=2	0	0	0	0	0	2	0	0	4	0	0	6	0	0	7
543	945	A0A0C4DGI3	123.6	4	4	10	Carbamidomethylation	44703	Citrate synthase OS=Homo sapiens GN=CS PE=1 SV=1	0	0	0	0	0	3	0	0	4	0	0	7	0	0	8
455	2364	P61956	122.79	2	2	27		10871	Small ubiquitin-related modifier 2 OS=Homo sapiens GN=SUMO2 PE=1 SV=3	0	0	0	13	13	27	0	0	0	0	0	0	13	13	13
803	1597	P53985	122.73	3	3	7		53944	Monocarboxylate transporter 1 OS=Homo sapiens GN=SLC16A1 PE=1 SV=3	0	0	0	0	0	0	0	0	2	0	0	7	0	0	6
315	1144	C9JNW5	121.42	3	3	20	Oxidation (M)	17543	60S ribosomal protein L24 OS=Homo sapiens GN=RPL24 PE=1 SV=1	0	0	9	9	9	20	0	9	9	9	9	14	9	0	14
315	1166	P83731	121.42	3	3	19	Oxidation (M)	17779	60S ribosomal protein L24 OS=Homo sapiens GN=RPL24 PE=1 SV=1	0	0	8	8	8	19	0	8	8	8	8	13	8	0	13
343	906	Q01082	121.15	6	6	3		274608	Spectrin beta chain non-erythrocytic 1 OS=Homo sapiens GN=SPTBN1 PE=1 SV=2	0	0	1	0	0	0	0	0	0	0	0	1	0	0	0
343	907	A0A087WUZ3	121.15	6	6	3		274828	Spectrin beta chain OS=Homo sapiens GN=SPTBN1 PE=1 SV=1	0	0	1	0	0	0	0	0	0	0	0	1	0	0	0
389	1325	P35637	120.86	4	4	10		53426	RNA-binding protein FUS OS=Homo sapiens GN=FUS PE=1 SV=1	0	0	5	0	0	0	6	4	0	3	6	0	0	0	0
389	1326	H3BPE7	120.86	4	4	10		53497	RNA-binding protein FUS OS=Homo sapiens GN=FUS PE=1 SV=1	0	0	5	0	0	0	6	4	0	3	6	0	0	0	0
324	1030	P62913	120.82	4	4	24	Carbamidomethylation; Acetylation (Protein N-term)	20252	60S ribosomal protein L11 OS=Homo sapiens GN=RPL11 PE=1 SV=2	8	0	8	8	20	8	12	8	0	8	0	5	12	8	20
636	1133	P31946	120.6	3	1	13		28082	14-3-3 protein beta/alpha OS=Homo sapiens GN=YWHAB PE=1 SV=3	0	0	0	0	0	0	0	0	0	0	0	3	0	0	13
587	1242	Q9UMS4	120.57	4	4	11		55181	Pre-mRNA-processing factor 19 OS=Homo sapiens GN=PRPF19 PE=1 SV=1	0	0	0	0	0	0	0	0	2	0	0	9	0	0	2
658	1370	P27797	120.48	3	3	10		48142	Calreticulin OS=Homo sapiens GN=CALR PE=1 SV=1	0	0	4	0	0	0	0	0	6	0	0	8	0	0	4
556	1045	O00505	119.66	4	4	8	Acetylation (Protein N-term)	57811	Importin subunit alpha-4 OS=Homo sapiens GN=KPNA3 PE=1 SV=2	0	0	0	0	0	0	0	0	4	2	5	4	0	0	0
725	857	P08559	119.58	4	4	10	Carbamidomethylation	43296	Pyruvate dehydrogenase E1 component subunit alpha somatic form mitochondrial OS=Homo sapiens GN=PDHA1 PE=1 SV=3	0	0	0	0	0	0	0	0	3	0	0	7	0	0	0
573	1177	P27348	118.88	3	1	13		27764	14-3-3 protein theta OS=Homo sapiens GN=YWHAQ PE=1 SV=1	0	0	0	0	0	0	6	6	6	0	0	3	0	0	13
550	1035	Q9BVP2	118.82	3	3	5	Carbamidomethylation	61993	Guanine nucleotide-binding protein-like 3 OS=Homo sapiens GN=GNL3 PE=1 SV=2	0	0	0	0	0	0	2	3	2	0	0	2	0	0	4
391	619	Q08188	118.52	7	7	12	Carbamidomethylation	76632	Protein-glutamine gamma-glutamyltransferase E OS=Homo sapiens GN=TGM3 PE=1 SV=4	0	2	0	0	2	0	0	0	0	0	0	2	8	5	3
672	1415	Q9UQE7	118.41	2	2	2		141541	Structural maintenance of chromosomes protein 3 OS=Homo sapiens GN=SMC3 PE=1 SV=2	0	0	0	0	0	0	0	0	1	0	0	2	0	0	0
351	1018	F8VPD4	118.39	3	3	2	Acetylation (Protein N-term)	236020	CAD protein OS=Homo sapiens GN=CAD PE=1 SV=1	0	0	1	0	0	1	0	0	1	0	0	1	0	0	1
351	1019	P27708	118.39	3	3	1	Acetylation (Protein N-term)	242981	CAD protein OS=Homo sapiens GN=CAD PE=1 SV=3	0	0	1	0	0	1	0	0	1	0	0	1	0	0	1
656	1236	P18669	118.19	3	3	18	Carbamidomethylation	28804	Phosphoglycerate mutase 1 OS=Homo sapiens GN=PGAM1 PE=1 SV=2	8	0	0	0	0	0	0	0	0	6	6	0	0	14	10
403	751	B1AHB1	117.84	6	6	11	Carbamidomethylation	77593	DNA helicase OS=Homo sapiens GN=MCM5 PE=1 SV=1	1	0	0	0	0	0	0	0	0	4	2	8	0	0	0
403	753	P33992	117.84	6	6	10	Carbamidomethylation	82286	DNA replication licensing factor MCM5 OS=Homo sapiens GN=MCM5 PE=1 SV=5	1	0	0	0	0	0	0	0	0	3	2	7	0	0	0
752	1376	P49588	117.72	3	3	4	Carbamidomethylation	106810	Alanine--tRNA ligase cytoplasmic OS=Homo sapiens GN=AARS PE=1 SV=2	0	0	0	0	0	0	0	0	0	0	0	4	0	0	0
779	1494	P0DN76	117.35	2	2	11	Carbamidomethylation	27872	Splicing factor U2AF 35 kDa subunit-like protein OS=Homo sapiens GN=U2AF1L5 PE=1 SV=1	0	0	0	0	0	5	0	0	0	0	0	5	0	0	6
779	1495	Q01081	117.35	2	2	11	Carbamidomethylation	27872	Splicing factor U2AF 35 kDa subunit OS=Homo sapiens GN=U2AF1 PE=1 SV=3	0	0	0	0	0	5	0	0	0	0	0	5	0	0	6
583	1149	F5GZS6	117.34	3	3	8		64873	4F2 cell-surface antigen heavy chain OS=Homo sapiens GN=SLC3A2 PE=1 SV=1	0	0	4	0	0	0	0	0	2	0	0	8	0	0	4
583	1150	P08195	117.34	3	3	7		67994	4F2 cell-surface antigen heavy chain OS=Homo sapiens GN=SLC3A2 PE=1 SV=3	0	0	4	0	0	0	0	0	2	0	0	7	0	0	4
583	1171	J3KPF3	117.34	3	3	7		68101	4F2 cell-surface antigen heavy chain OS=Homo sapiens GN=SLC3A2 PE=1 SV=1	0	0	4	0	0	0	0	0	2	0	0	7	0	0	4
802	1508	P08243	116.33	2	2	4		64370	Asparagine synthetase [glutamine-hydrolyzing] OS=Homo sapiens GN=ASNS PE=1 SV=4	0	0	0	0	0	0	0	0	0	0	0	2	0	0	4
267	777	A0A024R4M0	115.31	5	5	23		22591	40S ribosomal protein S9 OS=Homo sapiens GN=RPS9 PE=1 SV=1	0	0	0	0	0	5	5	5	9	0	0	19	9	5	9
267	778	P46781	115.31	5	5	23		22591	40S ribosomal protein S9 OS=Homo sapiens GN=RPS9 PE=1 SV=3	0	0	0	0	0	5	5	5	9	0	0	19	9	5	9
701	1151	Q9Y3I0	115.15	3	3	8		55210	tRNA-splicing ligase RtcB homolog OS=Homo sapiens GN=RTCB PE=1 SV=1	0	0	0	0	0	0	0	0	2	0	0	8	0	0	2
804	1748	P07954	114.71	2	2	5		54637	Fumarate hydratase mitochondrial OS=Homo sapiens GN=FH PE=1 SV=3	0	0	0	0	0	0	0	0	2	0	0	5	0	0	0
586	1104	P61160	114.55	4	4	10		44761	Actin-related protein 2 OS=Homo sapiens GN=ACTR2 PE=1 SV=1	0	0	0	9	6	0	0	0	0	0	0	3	0	0	2
579	910	P19367	114.13	5	5	5		102486	Hexokinase-1 OS=Homo sapiens GN=HK1 PE=1 SV=3	0	0	0	0	0	0	0	1	2	0	0	5	0	0	0
325	1081	P35321	113.84	4	1	53	Carbamidomethylation	9877	Cornifin-A OS=Homo sapiens GN=SPRR1A PE=1 SV=2	0	0	9	9	9	0	9	9	9	0	0	9	18	53	0
608	1047	F5GWX5	113.81	3	2	2		217102	Chromodomain-helicase-DNA-binding protein 4 OS=Homo sapiens GN=CHD4 PE=1 SV=1	0	0	1	0	0	1	0	0	0	0	0	1	0	0	1
608	1048	Q14839	113.81	3	2	2		218003	Chromodomain-helicase-DNA-binding protein 4 OS=Homo sapiens GN=CHD4 PE=1 SV=2	0	0	1	0	0	1	0	0	0	0	0	1	0	0	1
608	1049	A0A0C4DGG9	113.81	3	2	2		220474	Chromodomain-helicase-DNA-binding protein 4 OS=Homo sapiens GN=CHD4 PE=1 SV=1	0	0	1	0	0	1	0	0	0	0	0	1	0	0	1
548	920	P40939	113.71	4	4	7		83000	Trifunctional enzyme subunit alpha mitochondrial OS=Homo sapiens GN=HADHA PE=1 SV=2	0	0	1	0	0	3	0	0	1	0	0	5	0	0	1
413	1482	P22531	112.83	2	2	31	Carbamidomethylation	7855	Small proline-rich protein 2E OS=Homo sapiens GN=SPRR2E PE=2 SV=2	0	0	12	12	12	0	0	0	0	0	0	0	31	31	0
323	834	O75367	112.1	5	2	18		39617	Core histone macro-H2A.1 OS=Homo sapiens GN=H2AFY PE=1 SV=4	0	0	0	0	0	0	5	8	2	15	15	5	0	0	2
522	1023	Q92878	112	4	3	3		153892	DNA repair protein RAD50 OS=Homo sapiens GN=RAD50 PE=1 SV=1	0	0	0	0	0	0	0	0	1	0	0	2	0	0	0
652	1485	P39748	111.92	2	2	8		42593	Flap endonuclease 1 OS=Homo sapiens GN=FEN1 PE=1 SV=1	0	0	0	0	0	5	0	0	0	0	0	5	0	3	0
427	923	H3BS42	111.73	4	4	7		56669	Zinc finger protein 768 OS=Homo sapiens GN=ZNF768 PE=1 SV=2	0	0	0	0	2	2	6	2	0	0	2	2	0	0	0
427	924	Q9H5H4	111.73	4	4	7		60229	Zinc finger protein 768 OS=Homo sapiens GN=ZNF768 PE=1 SV=2	0	0	0	0	2	2	5	2	0	0	2	2	0	0	0
318	1092	P22528	111.59	4	1	53	Carbamidomethylation	9888	Cornifin-B OS=Homo sapiens GN=SPRR1B PE=1 SV=2	0	0	9	9	9	0	9	9	9	0	0	9	37	53	0
947	1595	O95433	111.34	2	2	10		38274	Activator of 90 kDa heat shock protein ATPase homolog 1 OS=Homo sapiens GN=AHSA1 PE=1 SV=1	0	0	0	0	0	0	0	0	0	0	0	10	0	0	7
947	1606	G3V438	111.34	2	2	17		22978	Activator of 90 kDa heat shock protein ATPase homolog 1 (Fragment) OS=Homo sapiens GN=AHSA1 PE=1 SV=1	0	0	0	0	0	0	0	0	0	0	0	17	0	0	11
947	1607	H0YJG7	111.34	2	2	16		23816	Activator of 90 kDa heat shock protein ATPase homolog 1 (Fragment) OS=Homo sapiens GN=AHSA1 PE=1 SV=1	0	0	0	0	0	0	0	0	0	0	0	16	0	0	10
531	1105	P13667	110.83	3	3	5		72933	Protein disulfide-isomerase A4 OS=Homo sapiens GN=PDIA4 PE=1 SV=2	0	0	4	0	0	0	0	0	2	0	0	5	0	0	4
736	1273	P25440	110.71	3	3	6		88061	Bromodomain-containing protein 2 OS=Homo sapiens GN=BRD2 PE=1 SV=2	0	0	0	0	0	6	0	0	1	0	0	1	0	0	0
736	1274	H0Y6K2	110.71	3	3	6		88408	Bromodomain-containing protein 2 (Fragment) OS=Homo sapiens GN=BRD2 PE=1 SV=1	0	0	0	0	0	6	0	0	1	0	0	1	0	0	0
736	1275	A0A140T9E9	110.71	3	3	6		88442	Bromodomain-containing protein 2 (Fragment) OS=Homo sapiens GN=BRD2 PE=1 SV=1	0	0	0	0	0	6	0	0	1	0	0	1	0	0	0
736	1276	A0A0G2JK44	110.71	3	3	6		92066	Bromodomain-containing protein 2 OS=Homo sapiens GN=BRD2 PE=1 SV=1	0	0	0	0	0	6	0	0	1	0	0	1	0	0	0
649	1156	P48444	110.61	3	3	7		57210	Coatomer subunit delta OS=Homo sapiens GN=ARCN1 PE=1 SV=1	0	0	3	0	0	0	2	0	3	0	0	5	0	0	3
649	1157	B0YIW6	110.61	3	3	6		61626	Archain 1 isoform CRA_a OS=Homo sapiens GN=ARCN1 PE=1 SV=1	0	0	2	0	0	0	2	0	2	0	0	5	0	0	2
724	760	Q92769	110.54	6	6	11	Carbamidomethylation	55364	Histone deacetylase 2 OS=Homo sapiens GN=HDAC2 PE=1 SV=2	0	0	0	0	0	0	0	0	0	0	0	9	0	0	1
797	1297	Q16658	110.4	3	3	7		54530	Fascin OS=Homo sapiens GN=FSCN1 PE=1 SV=3	0	0	0	0	1	0	0	0	0	0	0	2	0	0	5
436	1464	P62263	110.36	2	2	16		16273	40S ribosomal protein S14 OS=Homo sapiens GN=RPS14 PE=1 SV=3	0	0	0	0	7	0	7	16	16	0	0	16	7	7	16
243	875	P46779	110.11	7	7	37	Carbamidomethylation; Acetylation (Protein N-term)	15747	60S ribosomal protein L28 OS=Homo sapiens GN=RPL28 PE=1 SV=3	0	0	4	18	9	12	18	24	18	7	0	14	4	0	11
720	1033	Q15717	109.91	4	4	17		36092	ELAV-like protein 1 OS=Homo sapiens GN=ELAVL1 PE=1 SV=2	0	0	0	0	0	0	0	0	10	0	4	0	0	0	3
644	1468	Q07666	109.58	2	2	6		48227	KH domain-containing RNA-binding signal transduction-associated protein 1 OS=Homo sapiens GN=KHDRBS1 PE=1 SV=1	0	0	3	0	0	0	3	3	2	0	0	2	0	0	3
559	1090	P62266	109.36	4	4	29		15808	40S ribosomal protein S23 OS=Homo sapiens GN=RPS23 PE=1 SV=3	0	0	0	0	0	0	13	15	8	0	8	0	0	0	8
590	1412	P09972	109.32	2	1	9		39456	Fructose-bisphosphate aldolase C OS=Homo sapiens GN=ALDOC PE=1 SV=2	0	0	0	0	0	0	0	2	2	0	0	2	0	0	9
590	1414	A8MVZ9	109.32	2	1	10		36295	Fructose-bisphosphate aldolase OS=Homo sapiens GN=ALDOC PE=1 SV=1	0	0	0	0	0	0	0	2	2	0	0	2	0	0	10
374	1603	E5RI99	108.34	2	2	25	Carbamidomethylation	12656	60S ribosomal protein L30 (Fragment) OS=Homo sapiens GN=RPL30 PE=1 SV=1	0	0	0	25	25	25	25	14	0	25	14	0	0	0	0
374	1604	P62888	108.34	2	2	24	Carbamidomethylation	12784	60S ribosomal protein L30 OS=Homo sapiens GN=RPL30 PE=1 SV=2	0	0	0	24	24	24	24	14	0	24	14	0	0	0	0
494	1114	Q5T3Q7	108.33	6	6	4	Carbamidomethylation	233274	HEAT repeat-containing protein 1 OS=Homo sapiens GN=HEATR1 PE=1 SV=1	1	0	0	0	0	0	0	0	1	1	0	1	0	0	1
494	1116	Q9H583	108.33	6	6	4	Carbamidomethylation	242368	HEAT repeat-containing protein 1 OS=Homo sapiens GN=HEATR1 PE=1 SV=3	1	0	0	0	0	0	0	0	1	1	0	1	0	0	1
798	1371	Q8IZP2	107.74	3	2	16		27407	Putative protein FAM10A4 OS=Homo sapiens GN=ST13P4 PE=5 SV=1	0	0	0	5	0	0	0	0	0	0	0	6	0	0	11
589	1028	Q99613	107.72	4	4	4	Carbamidomethylation	105344	Eukaryotic translation initiation factor 3 subunit C OS=Homo sapiens GN=EIF3C PE=1 SV=1	0	0	0	0	0	0	1	1	0	1	1	4	0	0	0
589	1029	B5ME19	107.72	4	4	4	Carbamidomethylation	105473	Eukaryotic translation initiation factor 3 subunit C-like protein OS=Homo sapiens GN=EIF3CL PE=3 SV=1	0	0	0	0	0	0	1	1	0	1	1	4	0	0	0
420	1120	Q7KZF4	107.63	4	4	6	Acetylation (Protein N-term)	101997	Staphylococcal nuclease domain-containing protein 1 OS=Homo sapiens GN=SND1 PE=1 SV=1	0	0	0	0	0	0	0	0	0	0	1	4	0	1	1
655	842	P08621	107.55	5	5	13	Carbamidomethylation	51557	U1 small nuclear ribonucleoprotein 70 kDa OS=Homo sapiens GN=SNRNP70 PE=1 SV=2	0	0	2	0	0	0	3	3	3	0	0	2	0	0	3
503	1261	P46778	107.16	3	3	20		18565	60S ribosomal protein L21 OS=Homo sapiens GN=RPL21 PE=1 SV=2	0	0	0	4	4	0	4	7	0	0	0	0	0	0	9
506	1435	G8JLG2	106.96	3	3	8	Carbamidomethylation	51607	CDSN OS=Homo sapiens GN=CDSN PE=1 SV=1	0	0	0	0	0	0	3	3	0	0	0	0	5	2	3
506	1436	Q15517	106.96	3	3	8	Carbamidomethylation	51522	Corneodesmosin OS=Homo sapiens GN=CDSN PE=1 SV=3	0	0	0	0	0	0	3	3	0	0	0	0	5	2	3
506	1437	Q2L6G8	106.96	3	3	8	Carbamidomethylation	51539	CDSN OS=Homo sapiens GN=CDSN PE=1 SV=1	0	0	0	0	0	0	3	3	0	0	0	0	5	2	3
1751	1738	A0A087WUV8	106.96	2	2	14		20542	Basigin OS=Homo sapiens GN=BSG PE=1 SV=1	0	0	0	0	0	0	0	0	0	0	0	14	0	0	0
1751	1739	A0A087X2B5	106.96	2	2	12		23896	Basigin (Fragment) OS=Homo sapiens GN=BSG PE=1 SV=1	0	0	0	0	0	0	0	0	0	0	0	12	0	0	0
1751	1740	P35613	106.96	2	2	7		42200	Basigin OS=Homo sapiens GN=BSG PE=1 SV=2	0	0	0	0	0	0	0	0	0	0	0	7	0	0	0
707	987	P52907	105.8	4	4	20		32923	F-actin-capping protein subunit alpha-1 OS=Homo sapiens GN=CAPZA1 PE=1 SV=3	0	0	0	9	6	0	0	0	0	0	0	10	0	0	0
119	963	Q5TEC6	105.63	4	1	24		15430	Histone H3 OS=Homo sapiens GN=HIST2H3PS2 PE=1 SV=1	10	10	24	16	16	24	16	24	24	16	16	24	16	16	24
818	1447	E9PC15	105.53	2	2	9		43797	Acylglycerol kinase mitochondrial OS=Homo sapiens GN=AGK PE=1 SV=1	0	0	0	0	0	0	0	0	2	0	0	9	0	0	6
818	1448	Q53H12	105.53	2	2	8		47137	Acylglycerol kinase mitochondrial OS=Homo sapiens GN=AGK PE=1 SV=2	0	0	0	0	0	0	0	0	2	0	0	8	0	0	6
437	1198	Q8WUH6	105.4	3	3	32	Oxidation (M)	11748	Transmembrane protein 263 OS=Homo sapiens GN=TMEM263 PE=1 SV=1	0	0	0	0	0	0	22	32	0	0	0	0	13	22	22
771	1097	P51659	105.22	4	2	9	Carbamidomethylation	79686	Peroxisomal multifunctional enzyme type 2 OS=Homo sapiens GN=HSD17B4 PE=1 SV=3	0	0	0	0	0	0	0	0	2	0	2	2	0	0	3
348	1344	P62854	105	3	3	27		13015	40S ribosomal protein S26 OS=Homo sapiens GN=RPS26 PE=1 SV=3	0	0	0	14	8	13	8	14	8	0	0	21	6	0	0
809	1145	P00505	104.98	3	3	8		47518	Aspartate aminotransferase mitochondrial OS=Homo sapiens GN=GOT2 PE=1 SV=3	0	0	0	0	0	0	0	0	2	0	0	2	0	0	6
764	1432	E7ER44	104.57	2	1	3	Carbamidomethylation	77970	Lactotransferrin OS=Homo sapiens GN=LTF PE=1 SV=1	0	0	1	0	0	0	0	0	0	0	0	1	0	0	3
764	1433	E7EQB2	104.57	2	1	3	Carbamidomethylation	76626	Lactotransferrin (Fragment) OS=Homo sapiens GN=LTF PE=1 SV=1	0	0	1	0	0	0	0	0	0	0	0	1	0	0	3
764	1434	P02788	104.57	2	1	3	Carbamidomethylation	78182	Lactotransferrin OS=Homo sapiens GN=LTF PE=1 SV=6	0	0	1	0	0	0	0	0	0	0	0	1	0	0	3
577	1128	P47897	104.46	3	3	6	Carbamidomethylation	87799	Glutamine--tRNA ligase OS=Homo sapiens GN=QARS PE=1 SV=1	0	0	0	0	0	0	0	0	2	2	2	5	0	0	3
577	1130	A0A1B0GVU9	104.46	3	3	6	Carbamidomethylation	83783	Glutamine--tRNA ligase (Fragment) OS=Homo sapiens GN=QARS PE=1 SV=1	0	0	0	0	0	0	0	0	2	2	2	5	0	0	3
643	925	A0A0C4DG80	104.45	4	4	7	Carbamidomethylation	68187	Kelch-like protein 13 OS=Homo sapiens GN=KLHL13 PE=1 SV=1	0	0	0	0	0	0	1	4	0	2	2	0	0	0	0
643	926	Q9P2N7	104.45	4	4	7	Carbamidomethylation	73868	Kelch-like protein 13 OS=Homo sapiens GN=KLHL13 PE=1 SV=3	0	0	0	0	0	0	1	4	0	2	2	0	0	0	0
643	927	A0A0C4DG99	104.45	4	4	7	Carbamidomethylation	74630	Kelch-like protein 13 OS=Homo sapiens GN=KLHL13 PE=4 SV=2	0	0	0	0	0	0	1	4	0	2	2	0	0	0	0
277	1184	P32119	103.83	3	2	14		21892	Peroxiredoxin-2 OS=Homo sapiens GN=PRDX2 PE=1 SV=5	6	6	6	11	0	0	6	14	0	6	6	0	14	11	6
624	1248	C9JAB2	103.8	3	3	18		26928	Serine/arginine-rich-splicing factor 7 OS=Homo sapiens GN=SRSF7 PE=1 SV=1	0	0	9	0	0	0	0	0	4	0	0	5	0	0	14
624	1249	Q16629	103.8	3	3	18		27367	Serine/arginine-rich splicing factor 7 OS=Homo sapiens GN=SRSF7 PE=1 SV=1	0	0	9	0	0	0	0	0	4	0	0	5	0	0	14
624	1359	A0A0B4J1Z1	103.8	3	3	31		15763	Serine/arginine-rich-splicing factor 7 OS=Homo sapiens GN=SRSF7 PE=1 SV=1	0	0	15	0	0	0	0	0	7	0	0	9	0	0	24
792	1277	P09622	103.08	3	3	9		54177	Dihydrolipoyl dehydrogenase mitochondrial OS=Homo sapiens GN=DLD PE=1 SV=2	0	0	0	0	0	0	0	0	0	0	3	6	0	0	0
792	1279	E9PEX6	103.08	3	3	9		51816	Dihydrolipoyl dehydrogenase OS=Homo sapiens GN=DLD PE=1 SV=1	0	0	0	0	0	0	0	0	0	0	3	6	0	0	0
651	1077	A0A087WZU8	103	4	4	12		42581	Cellular tumor antigen p53 OS=Homo sapiens GN=TP53 PE=1 SV=1	0	0	0	0	0	0	0	0	2	0	0	9	0	0	8
651	1078	P04637	103	4	4	12		43653	Cellular tumor antigen p53 OS=Homo sapiens GN=TP53 PE=1 SV=4	0	0	0	0	0	0	0	0	2	0	0	8	0	0	8
651	1079	A0A0U1RQC9	103	4	4	11		45884	Cellular tumor antigen p53 OS=Homo sapiens GN=TP53 PE=1 SV=1	0	0	0	0	0	0	0	0	2	0	0	8	0	0	8
796	1020	Q9P258	102.91	4	4	9	Carbamidomethylation	56085	Protein RCC2 OS=Homo sapiens GN=RCC2 PE=1 SV=2	0	0	0	0	0	0	0	0	2	6	0	0	0	0	1
585	951	Q9UJS0	102.69	4	4	6		74176	Calcium-binding mitochondrial carrier protein Aralar2 OS=Homo sapiens GN=SLC25A13 PE=1 SV=2	0	0	0	0	0	0	0	0	4	0	0	6	0	0	1
414	1569	Q9NZT1	102.66	3	3	15	Acetylation (Protein N-term)	15893	Calmodulin-like protein 5 OS=Homo sapiens GN=CALML5 PE=1 SV=2	0	0	10	0	0	10	15	15	10	0	0	10	15	15	10
915	1147	P78347	102.26	3	2	4		112416	General transcription factor II-I OS=Homo sapiens GN=GTF2I PE=1 SV=2	0	0	0	0	0	0	0	0	1	0	0	3	0	0	0
183	1093	Q96A08	101.73	4	1	33		14167	Histone H2B type 1-A OS=Homo sapiens GN=HIST1H2BA PE=1 SV=3	7	7	0	13	21	7	21	21	7	7	7	7	14	14	19
646	1168	A0A0A0MRA5	101.22	4	3	7	Carbamidomethylation	85940	Heterogeneous nuclear ribonucleoprotein U-like protein 1 OS=Homo sapiens GN=HNRNPUL1 PE=1 SV=1	0	0	0	0	0	0	6	0	0	2	2	1	0	0	0
646	1169	B7Z4B8	101.22	4	3	7	Carbamidomethylation	86122	Heterogeneous nuclear ribonucleoprotein U-like protein 1 OS=Homo sapiens GN=HNRNPUL1 PE=1 SV=1	0	0	0	0	0	0	6	0	0	2	2	1	0	0	0
646	1191	Q9BUJ2	101.22	4	3	6	Carbamidomethylation	95739	Heterogeneous nuclear ribonucleoprotein U-like protein 1 OS=Homo sapiens GN=HNRNPUL1 PE=1 SV=2	0	0	0	0	0	0	6	0	0	2	2	1	0	0	0
830	2372	Q9Y3U8	100.59	2	2	20	Carbamidomethylation	12254	60S ribosomal protein L36 OS=Homo sapiens GN=RPL36 PE=1 SV=3	0	0	0	0	0	0	10	0	10	10	10	0	0	10	0
546	1586	M0R117	100.56	2	2	18	Carbamidomethylation	18079	60S ribosomal protein L18a OS=Homo sapiens GN=RPL18A PE=1 SV=1	0	0	0	0	9	8	8	0	8	0	0	8	8	8	8
546	1587	Q02543	100.56	2	2	15	Carbamidomethylation	20762	60S ribosomal protein L18a OS=Homo sapiens GN=RPL18A PE=1 SV=2	0	0	0	0	8	7	7	0	7	0	0	7	7	7	7
546	1649	M0R3D6	100.56	2	2	19	Carbamidomethylation	16715	60S ribosomal protein L18a (Fragment) OS=Homo sapiens GN=RPL18A PE=1 SV=1	0	0	0	0	10	9	9	0	9	0	0	9	9	9	9
546	1650	M0R1A7	100.56	2	2	18	Carbamidomethylation	17477	60S ribosomal protein L18a OS=Homo sapiens GN=RPL18A PE=1 SV=1	0	0	0	0	10	9	9	0	9	0	0	9	9	9	9
546	1727	M0R0P7	100.56	2	2	20	Carbamidomethylation	16177	60S ribosomal protein L18a OS=Homo sapiens GN=RPL18A PE=1 SV=1	0	0	0	0	10	9	9	0	9	0	0	9	9	9	9
601	2395	P61626	100.25	2	2	15		16537	Lysozyme C OS=Homo sapiens GN=LYZ PE=1 SV=1	0	0	15	8	8	0	0	0	0	0	0	8	0	8	8
1213	1254	P07199	99.83	3	3	7	Carbamidomethylation	65171	Major centromere autoantigen B OS=Homo sapiens GN=CENPB PE=1 SV=2	0	0	0	0	0	7	0	0	0	0	0	0	0	0	0
958	1536	O00231	99.77	2	2	6		47464	26S proteasome non-ATPase regulatory subunit 11 OS=Homo sapiens GN=PSMD11 PE=1 SV=3	0	0	0	0	0	3	0	0	0	0	0	3	0	0	3
529	1042	P26640	99.59	4	4	3	Acetylation (Protein N-term)	140476	Valine--tRNA ligase OS=Homo sapiens GN=VARS PE=1 SV=4	1	1	2	0	0	0	0	0	0	0	0	0	0	0	1
832	3890	Q07021	99.28	2	2	7		31362	Complement component 1 Q subcomponent-binding protein mitochondrial OS=Homo sapiens GN=C1QBP PE=1 SV=1	0	0	0	5	0	7	0	0	0	0	0	5	0	0	0
505	1234	E5RK69	99.12	3	3	7		51777	Annexin OS=Homo sapiens GN=ANXA6 PE=1 SV=1	0	0	0	0	0	0	0	1	3	0	0	5	0	0	3
812	1307	P06702	98.8	3	3	31		13242	Protein S100-A9 OS=Homo sapiens GN=S100A9 PE=1 SV=1	0	13	31	0	0	0	0	0	0	0	0	0	0	0	0
923	1472	Q8IX12	98.69	2	2	2		132821	Cell division cycle and apoptosis regulator protein 1 OS=Homo sapiens GN=CCAR1 PE=1 SV=2	0	0	2	0	0	0	0	0	0	0	0	0	0	0	0
1717	3127	Q92504	97.34	1	1	3		50118	Zinc transporter SLC39A7 OS=Homo sapiens GN=SLC39A7 PE=1 SV=2	0	0	0	0	0	3	0	0	0	0	0	0	0	0	0
509	1043	Q96HS1	96.86	5	5	15	Carbamidomethylation	32004	Serine/threonine-protein phosphatase PGAM5 mitochondrial OS=Homo sapiens GN=PGAM5 PE=1 SV=2	0	0	0	0	0	6	0	0	6	0	0	2	2	0	7
849	1422	E9PAV3	96.78	2	2	1		205419	Nascent polypeptide-associated complex subunit alpha muscle-specific form OS=Homo sapiens GN=NACA PE=1 SV=1	0	0	0	0	0	0	0	0	0	0	0	0	0	1	1
849	1456	F8W0W4	96.78	2	2	15		21482	Nascent polypeptide-associated complex subunit alpha (Fragment) OS=Homo sapiens GN=NACA PE=1 SV=1	0	0	0	0	0	0	0	0	0	0	0	0	0	7	15
849	1457	H0YHX9	96.78	2	2	14		22944	Nascent polypeptide-associated complex subunit alpha (Fragment) OS=Homo sapiens GN=NACA PE=1 SV=1	0	0	0	0	0	0	0	0	0	0	0	0	0	7	14
849	1458	Q13765	96.78	2	2	13		23384	Nascent polypeptide-associated complex subunit alpha OS=Homo sapiens GN=NACA PE=1 SV=1	0	0	0	0	0	0	0	0	0	0	0	0	0	7	13
849	1471	F8VZJ2	96.78	2	2	21		15016	Nascent polypeptide-associated complex subunit alpha OS=Homo sapiens GN=NACA PE=1 SV=1	0	0	0	0	0	0	0	0	0	0	0	0	0	10	21
890	1848	Q9H501	96.6	1	1	2		98796	ESF1 homolog OS=Homo sapiens GN=ESF1 PE=1 SV=1	0	0	0	0	0	0	0	0	2	0	0	2	0	0	0
393	1513	P68871	96.57	2	2	16		15998	Hemoglobin subunit beta OS=Homo sapiens GN=HBB PE=1 SV=2	7	7	0	16	16	0	16	16	7	0	0	7	0	0	7
393	1528	F8W6P5	96.57	2	2	26		9670	Hemoglobin subunit beta (Fragment) OS=Homo sapiens GN=HBB PE=1 SV=1	11	11	0	26	26	0	26	26	11	0	0	11	0	0	11
1154	1641	Q15459	96.52	2	2	3		88886	Splicing factor 3A subunit 1 OS=Homo sapiens GN=SF3A1 PE=1 SV=1	0	0	0	0	0	0	0	0	1	0	0	3	0	0	0
730	1263	P39656	95.78	3	3	7		50801	Dolichyl-diphosphooligosaccharide--protein glycosyltransferase 48 kDa subunit OS=Homo sapiens GN=DDOST PE=1 SV=4	0	0	0	0	0	0	0	0	2	0	2	7	0	0	2
730	1345	A0A0C4DGS1	95.78	3	3	7		48799	Dolichyl-diphosphooligosaccharide--protein glycosyltransferase 48 kDa subunit OS=Homo sapiens GN=DDOST PE=1 SV=1	0	0	0	0	0	0	0	0	2	0	3	7	0	0	3
761	1423	Q9Y285	95.45	2	2	5	Acetylation (Protein N-term)	57564	Phenylalanine--tRNA ligase alpha subunit OS=Homo sapiens GN=FARSA PE=1 SV=3	0	0	0	0	0	0	0	0	0	0	0	5	0	0	2
972	1327	P21796	94.22	3	2	14		30773	Voltage-dependent anion-selective channel protein 1 OS=Homo sapiens GN=VDAC1 PE=1 SV=2	0	0	0	0	0	0	0	4	11	0	0	7	0	0	0
659	1392	O75533	94.18	3	2	3		145830	Splicing factor 3B subunit 1 OS=Homo sapiens GN=SF3B1 PE=1 SV=3	0	0	0	0	0	0	0	1	0	0	0	2	1	1	0
459	1378	Q14315	93.85	3	1	1		291020	Filamin-C OS=Homo sapiens GN=FLNC PE=1 SV=3	0	0	0	0	0	0	0	0	1	0	0	1	0	0	1
1068	1499	Q15424	93.1	2	1	3		102642	Scaffold attachment factor B1 OS=Homo sapiens GN=SAFB PE=1 SV=4	0	0	0	0	0	0	0	0	2	0	0	3	0	0	0
461	1162	P35573	92.73	3	3	2		174763	Glycogen debranching enzyme OS=Homo sapiens GN=AGL PE=1 SV=3	0	0	0	0	0	0	1	1	0	0	1	0	1	0	0
693	1280	P12270	90.58	3	3	1		267290	Nucleoprotein TPR OS=Homo sapiens GN=TPR PE=1 SV=3	0	0	1	0	0	0	0	0	0	0	0	0	0	0	0
638	1363	A0A087WVM4	90.54	3	2	3		99312	Monofunctional C1-tetrahydrofolate synthase mitochondrial OS=Homo sapiens GN=MTHFD1L PE=1 SV=1	0	0	0	0	0	0	0	0	0	0	0	3	0	0	1
638	1368	Q6UB35	90.54	3	2	3		105790	Monofunctional C1-tetrahydrofolate synthase mitochondrial OS=Homo sapiens GN=MTHFD1L PE=1 SV=1	0	0	0	0	0	0	0	0	0	0	0	3	0	0	1
638	1369	B7ZM99	90.54	3	2	3		105889	MTHFD1L protein OS=Homo sapiens GN=MTHFD1L PE=1 SV=1	0	0	0	0	0	0	0	0	0	0	0	3	0	0	1
737	1346	A0A087X2G1	90.34	3	3	8		73975	ATP-dependent RNA helicase DDX1 OS=Homo sapiens GN=DDX1 PE=1 SV=1	0	0	0	0	0	0	0	0	3	3	6	0	0	0	0
737	1347	F1T0B3	90.34	3	3	8		73915	ATP-dependent RNA helicase DDX1 OS=Homo sapiens GN=DDX1 PE=1 SV=1	0	0	0	0	0	0	0	0	3	3	6	0	0	0	0
737	1352	Q92499	90.34	3	3	7		82432	ATP-dependent RNA helicase DDX1 OS=Homo sapiens GN=DDX1 PE=1 SV=2	0	0	0	0	0	0	0	0	2	2	5	0	0	0	0
800	1462	Q9Y678	90.33	2	1	3		97718	Coatomer subunit gamma-1 OS=Homo sapiens GN=COPG1 PE=1 SV=1	0	0	0	0	0	0	0	0	0	0	0	3	0	0	3
496	1467	P20648	90.02	3	1	3		114119	Potassium-transporting ATPase alpha chain 1 OS=Homo sapiens GN=ATP4A PE=2 SV=5	0	0	2	1	1	0	1	1	1	0	0	2	0	0	1
1641	1817	Q15181	89.75	2	2	11		32660	Inorganic pyrophosphatase OS=Homo sapiens GN=PPA1 PE=1 SV=2	0	0	0	0	0	0	0	0	0	0	0	0	0	0	11
1268	1718	Q5SRE5	89.17	2	2	2		196041	Nucleoporin NUP188 homolog OS=Homo sapiens GN=NUP188 PE=1 SV=1	0	0	0	0	0	0	0	0	1	0	0	1	0	0	0
1753	2379	H3BPZ1	88.62	2	2	7		40069	Very-long-chain (3R)-3-hydroxyacyl-CoA dehydratase OS=Homo sapiens GN=HACD3 PE=1 SV=1	0	0	0	0	0	0	0	0	3	0	0	4	0	0	0
1753	2380	Q9P035	88.62	2	2	7		43160	Very-long-chain (3R)-3-hydroxyacyl-CoA dehydratase 3 OS=Homo sapiens GN=HACD3 PE=1 SV=2	0	0	0	0	0	0	0	0	3	0	0	4	0	0	0
1753	2381	H3BS72	88.62	2	2	6		47118	Very-long-chain (3R)-3-hydroxyacyl-CoA dehydratase OS=Homo sapiens GN=HACD3 PE=1 SV=1	0	0	0	0	0	0	0	0	3	0	0	4	0	0	0
785	1545	F5H4R6	88.5	2	2	9		44627	Nucleosome assembly protein 1-like 1 OS=Homo sapiens GN=NAP1L1 PE=1 SV=1	0	0	0	0	0	0	0	0	0	4	5	0	0	0	9
785	1558	B7Z9C2	88.5	2	2	10		40512	Nucleosome assembly protein 1-like 1 OS=Homo sapiens GN=NAP1L1 PE=1 SV=1	0	0	0	0	0	0	0	0	0	5	5	0	0	0	10
785	1559	H0YIV4	88.5	2	2	9		44714	Nucleosome assembly protein 1-like 1 (Fragment) OS=Homo sapiens GN=NAP1L1 PE=1 SV=1	0	0	0	0	0	0	0	0	0	4	5	0	0	0	9
785	1560	P55209	88.5	2	2	9		45374	Nucleosome assembly protein 1-like 1 OS=Homo sapiens GN=NAP1L1 PE=1 SV=1	0	0	0	0	0	0	0	0	0	4	5	0	0	0	9
785	1575	H0YHC3	88.5	2	2	18		23418	Nucleosome assembly protein 1-like 1 (Fragment) OS=Homo sapiens GN=NAP1L1 PE=1 SV=1	0	0	0	0	0	0	0	0	0	9	9	0	0	0	18
785	1576	F8W020	88.5	2	2	17		24366	Nucleosome assembly protein 1-like 1 (Fragment) OS=Homo sapiens GN=NAP1L1 PE=1 SV=1	0	0	0	0	0	0	0	0	0	8	9	0	0	0	17
785	1577	F8W118	88.5	2	2	17		24694	Nucleosome assembly protein 1-like 1 (Fragment) OS=Homo sapiens GN=NAP1L1 PE=1 SV=1	0	0	0	0	0	0	0	0	0	8	9	0	0	0	17
785	1578	F8VY35	88.5	2	2	13		31021	Nucleosome assembly protein 1-like 1 (Fragment) OS=Homo sapiens GN=NAP1L1 PE=1 SV=1	0	0	0	0	0	0	0	0	0	6	7	0	0	0	13
785	1579	F8VV59	88.5	2	2	11		38029	Nucleosome assembly protein 1-like 1 OS=Homo sapiens GN=NAP1L1 PE=1 SV=1	0	0	0	0	0	0	0	0	0	5	6	0	0	0	11
785	1582	F8W0J6	88.5	2	2	9		43868	Nucleosome assembly protein 1-like 1 OS=Homo sapiens GN=NAP1L1 PE=1 SV=1	0	0	0	0	0	0	0	0	0	4	5	0	0	0	9
785	1588	F8VXI6	88.5	2	2	16		24998	Nucleosome assembly protein 1-like 1 (Fragment) OS=Homo sapiens GN=NAP1L1 PE=1 SV=1	0	0	0	0	0	0	0	0	0	8	8	0	0	0	16
785	1590	F8VUX1	88.5	2	2	15		27724	Nucleosome assembly protein 1-like 1 (Fragment) OS=Homo sapiens GN=NAP1L1 PE=1 SV=1	0	0	0	0	0	0	0	0	0	7	8	0	0	0	15
1215	1619	Q5T985	88.43	2	2	2		105216	Inter-alpha-trypsin inhibitor heavy chain H2 OS=Homo sapiens GN=ITIH2 PE=1 SV=1	0	0	0	0	0	0	0	0	0	0	0	0	0	0	2
1215	1620	P19823	88.43	2	2	2		106463	Inter-alpha-trypsin inhibitor heavy chain H2 OS=Homo sapiens GN=ITIH2 PE=1 SV=2	0	0	0	0	0	0	0	0	0	0	0	0	0	0	2
929	1515	P30837	88.43	2	2	5		57206	Aldehyde dehydrogenase X mitochondrial OS=Homo sapiens GN=ALDH1B1 PE=1 SV=3	0	0	0	0	0	0	0	0	3	0	0	5	0	0	3
922	1449	P43246	87.84	2	2	2		104743	DNA mismatch repair protein Msh2 OS=Homo sapiens GN=MSH2 PE=1 SV=1	0	0	0	0	0	0	0	0	1	0	0	2	0	0	0
1184	1571	P07237	87.8	2	2	5		57116	Protein disulfide-isomerase OS=Homo sapiens GN=P4HB PE=1 SV=3	0	0	0	0	0	0	0	0	0	0	0	5	0	0	0
1184	1583	H7BZ94	87.8	2	2	5		52502	Protein disulfide-isomerase OS=Homo sapiens GN=P4HB PE=1 SV=2	0	0	0	0	0	0	0	0	0	0	0	5	0	0	0
410	1807	P30613	87.29	2	1	4		61830	Pyruvate kinase PKLR OS=Homo sapiens GN=PKLR PE=1 SV=2	0	0	2	2	0	2	2	0	2	0	2	2	2	0	2
713	1554	A0A0A6YYL6	86.85	2	2	9		26373	Protein RPL17-C18orf32 OS=Homo sapiens GN=RPL17-C18orf32 PE=3 SV=1	0	0	0	5	0	5	0	0	0	0	0	5	0	0	9
795	1498	Q9ULW0	86.76	2	2	3		85653	Targeting protein for Xklp2 OS=Homo sapiens GN=TPX2 PE=1 SV=2	0	0	0	0	0	0	0	0	0	0	0	3	0	0	2
1777	2397	E9PPH5	86.68	2	2	24	Carbamidomethylation	13129	Acidic leucine-rich nuclear phosphoprotein 32 family member E (Fragment) OS=Homo sapiens GN=ANP32E PE=1 SV=1	0	0	0	0	0	24	0	0	0	0	0	0	0	0	0
1777	2398	Q9BTT0	86.68	2	2	10	Carbamidomethylation	30692	Acidic leucine-rich nuclear phosphoprotein 32 family member E OS=Homo sapiens GN=ANP32E PE=1 SV=1	0	0	0	0	0	10	0	0	0	0	0	0	0	0	0
1172	2210	Q2VIR3	86.05	1	1	3	Acetylation (Protein N-term)	51229	Putative eukaryotic translation initiation factor 2 subunit 3-like protein OS=Homo sapiens GN=EIF2S3L PE=5 SV=2	0	0	0	0	0	0	0	0	3	0	0	3	0	0	3
1172	2212	F8W810	86.05	1	1	3	Acetylation (Protein N-term)	50530	Putative eukaryotic translation initiation factor 2 subunit 3-like protein OS=Homo sapiens PE=4 SV=1	0	0	0	0	0	0	0	0	3	0	0	3	0	0	3
1172	2255	P41091	86.05	1	1	3	Acetylation (Protein N-term)	51110	Eukaryotic translation initiation factor 2 subunit 3 OS=Homo sapiens GN=EIF2S3 PE=1 SV=3	0	0	0	0	0	0	0	0	3	0	0	3	0	0	3
1172	2447	H7BZU1	86.05	1	1	9	Acetylation (Protein N-term)	19838	Eukaryotic translation initiation factor 2 subunit 3 (Fragment) OS=Homo sapiens GN=EIF2S3 PE=1 SV=1	0	0	0	0	0	0	0	0	9	0	0	9	0	0	9
708	1214	Q86UA1	85.93	3	3	5	Carbamidomethylation	78430	Pre-mRNA-processing factor 39 OS=Homo sapiens GN=PRPF39 PE=1 SV=3	0	0	0	0	0	0	2	4	0	2	3	0	0	0	0
1237	1387	P07305	85.57	3	3	14		20863	Histone H1.0 OS=Homo sapiens GN=H1F0 PE=1 SV=3	0	0	0	0	0	14	0	0	0	0	0	0	0	0	0
699	1308	P53396	85.25	3	3	3		120839	ATP-citrate synthase OS=Homo sapiens GN=ACLY PE=1 SV=3	0	0	1	0	0	0	1	1	0	0	0	3	0	0	1
423	1278	Q9C075	84.49	3	1	6		48131	Keratin type I cytoskeletal 23 OS=Homo sapiens GN=KRT23 PE=1 SV=2	0	0	2	0	0	2	2	2	4	0	0	2	0	2	2
565	1632	A7E2Y1	83.89	2	1	1	Carbamidomethylation	221386	Myosin-7B OS=Homo sapiens GN=MYH7B PE=1 SV=3	0	0	0	0	0	0	0	0	0	1	0	0	0	0	0
565	1633	A0A087X0T3	83.89	2	1	1	Carbamidomethylation	225711	Myosin-7B OS=Homo sapiens GN=MYH7B PE=1 SV=1	0	0	0	0	0	0	0	0	0	1	0	0	0	0	0
1602	1653	P62195	83.16	2	1	6	Carbamidomethylation	45626	26S proteasome regulatory subunit 8 OS=Homo sapiens GN=PSMC5 PE=1 SV=1	0	0	0	0	3	0	0	0	0	0	0	0	0	0	3
1602	1947	J3QQM1	83.16	2	1	9	Carbamidomethylation	29347	26S proteasome regulatory subunit 8 (Fragment) OS=Homo sapiens GN=PSMC5 PE=1 SV=1	0	0	0	0	5	0	0	0	0	0	0	0	0	0	5
1602	2145	J3QRR3	83.16	2	1	19	Carbamidomethylation	13790	26S proteasome regulatory subunit 8 (Fragment) OS=Homo sapiens GN=PSMC5 PE=1 SV=1	0	0	0	0	9	0	0	0	0	0	0	0	0	0	9
1602	2507	J3QRW1	83.16	2	1	17	Carbamidomethylation	15820	26S proteasome regulatory subunit 8 (Fragment) OS=Homo sapiens GN=PSMC5 PE=1 SV=1	0	0	0	0	8	0	0	0	0	0	0	0	0	0	8
1602	2508	J3QLH6	83.16	2	1	11	Carbamidomethylation	24236	26S proteasome regulatory subunit 8 (Fragment) OS=Homo sapiens GN=PSMC5 PE=1 SV=1	0	0	0	0	6	0	0	0	0	0	0	0	0	0	6
1602	2509	J3KRP2	83.16	2	1	10	Carbamidomethylation	27195	26S proteasome regulatory subunit 8 (Fragment) OS=Homo sapiens GN=PSMC5 PE=1 SV=1	0	0	0	0	5	0	0	0	0	0	0	0	0	0	5
1602	2510	J3QSA9	83.16	2	1	9	Carbamidomethylation	28697	26S proteasome regulatory subunit 8 (Fragment) OS=Homo sapiens GN=PSMC5 PE=1 SV=1	0	0	0	0	5	0	0	0	0	0	0	0	0	0	5
829	1374	Q6ZVX7	82.75	3	3	11		30847	F-box only protein 50 OS=Homo sapiens GN=NCCRP1 PE=1 SV=1	0	0	0	0	0	0	0	0	0	0	0	0	7	7	4
981	1990	P69905	82.42	2	2	15		15258	Hemoglobin subunit alpha OS=Homo sapiens GN=HBA1 PE=1 SV=2	0	0	0	0	0	0	0	15	0	0	0	15	0	0	0
517	1361	Q14980	82.41	3	3	1		238257	Nuclear mitotic apparatus protein 1 OS=Homo sapiens GN=NUMA1 PE=1 SV=2	0	0	0	1	0	1	0	0	1	0	0	0	0	0	1
1445	1522	P31948	82.32	2	2	4		62639	Stress-induced-phosphoprotein 1 OS=Homo sapiens GN=STIP1 PE=1 SV=1	0	0	0	0	0	0	0	0	0	0	0	0	0	0	4
599	1610	P62280	82.24	2	2	16	Carbamidomethylation	18431	40S ribosomal protein S11 OS=Homo sapiens GN=RPS11 PE=1 SV=3	0	0	0	0	0	11	0	11	11	11	0	0	0	0	5
974	2107	B4DXZ6	82.23	2	1	3		68327	Fragile X mental retardation syndrome-related protein 1 OS=Homo sapiens GN=FXR1 PE=1 SV=1	0	0	0	0	0	0	0	0	1	0	0	3	0	0	0
974	2214	P51114	82.23	2	1	3		69721	Fragile X mental retardation syndrome-related protein 1 OS=Homo sapiens GN=FXR1 PE=1 SV=3	0	0	0	0	0	0	0	0	1	0	0	3	0	0	0
974	2424	E7EU85	82.23	2	1	5		50991	Fragile X mental retardation syndrome-related protein 1 OS=Homo sapiens GN=FXR1 PE=1 SV=1	0	0	0	0	0	0	0	0	2	0	0	5	0	0	0
974	2425	E9PFF5	82.23	2	1	4		55106	Fragile X mental retardation syndrome-related protein 1 OS=Homo sapiens GN=FXR1 PE=1 SV=1	0	0	0	0	0	0	0	0	2	0	0	4	0	0	0
824	1801	C9JD32	81.89	2	2	38	Carbamidomethylation	9670	60S ribosomal protein L23 (Fragment) OS=Homo sapiens GN=RPL23 PE=1 SV=1	0	0	0	0	0	0	22	22	0	22	38	0	0	0	0
824	1802	B9ZVP7	81.89	2	2	31	Carbamidomethylation	12099	60S ribosomal protein L23 OS=Homo sapiens GN=RPL23 PE=1 SV=1	0	0	0	0	0	0	18	18	0	18	31	0	0	0	0
824	1803	J3KT29	81.89	2	2	29	Carbamidomethylation	13193	60S ribosomal protein L23 OS=Homo sapiens GN=RPL23 PE=1 SV=1	0	0	0	0	0	0	16	16	0	16	29	0	0	0	0
824	1804	P62829	81.89	2	2	25	Carbamidomethylation	14865	60S ribosomal protein L23 OS=Homo sapiens GN=RPL23 PE=1 SV=1	0	0	0	0	0	0	14	14	0	14	25	0	0	0	0
702	1707	Q9UN86	81.66	1	1	3		54121	Ras GTPase-activating protein-binding protein 2 OS=Homo sapiens GN=G3BP2 PE=1 SV=2	0	0	3	0	0	0	0	0	0	0	0	3	0	0	3
2254	1877	A0A0A0MS90	81.52	1	1	2	Carbamidomethylation	62400	Methyl-CpG-binding domain protein 1 OS=Homo sapiens GN=MBD1 PE=1 SV=1	0	0	0	0	0	2	0	0	0	0	0	0	0	0	0
2254	1920	Q9UIS9	81.52	1	1	2	Carbamidomethylation	66607	Methyl-CpG-binding domain protein 1 OS=Homo sapiens GN=MBD1 PE=1 SV=2	0	0	0	0	0	2	0	0	0	0	0	0	0	0	0
930	2055	Q5H909	81.52	1	1	2		63139	Melanoma-associated antigen D2 OS=Homo sapiens GN=MAGED2 PE=1 SV=2	0	0	0	0	0	0	0	0	2	0	0	2	0	0	2
930	2056	Q9UNF1	81.52	1	1	2		64954	Melanoma-associated antigen D2 OS=Homo sapiens GN=MAGED2 PE=1 SV=2	0	0	0	0	0	0	0	0	2	0	0	2	0	0	2
930	2075	Q5H907	81.52	1	1	2		55796	Melanoma antigen family D 2 isoform CRA_d OS=Homo sapiens GN=MAGED2 PE=1 SV=1	0	0	0	0	0	0	0	0	2	0	0	2	0	0	2
1153	1429	Q14151	81.09	3	2	3		107474	Scaffold attachment factor B2 OS=Homo sapiens GN=SAFB2 PE=1 SV=1	0	0	0	0	0	0	0	0	0	0	0	3	0	0	0
525	1300	Q13435	80.69	3	2	3		100228	Splicing factor 3B subunit 2 OS=Homo sapiens GN=SF3B2 PE=1 SV=2	0	0	0	0	0	0	1	1	0	0	0	2	1	0	0
768	1452	K7EMY3	80.35	2	1	2		120988	Chromodomain-helicase-DNA-binding protein 5 (Fragment) OS=Homo sapiens GN=CHD5 PE=1 SV=1	0	0	0	0	0	0	0	0	0	1	0	0	0	0	1
778	1380	Q14008	80.19	3	3	2		225493	Cytoskeleton-associated protein 5 OS=Homo sapiens GN=CKAP5 PE=1 SV=3	0	0	0	0	0	0	0	0	1	0	0	1	0	0	1
602	2565	P05204	79.94	3	3	24	Acetylation (Protein N-term)	9393	Non-histone chromosomal protein HMG-17 OS=Homo sapiens GN=HMGN2 PE=1 SV=3	0	0	17	0	0	0	0	8	17	0	0	17	0	0	0
731	1401	P00918	79.81	3	3	12		29246	Carbonic anhydrase 2 OS=Homo sapiens GN=CA2 PE=1 SV=2	0	0	0	0	0	0	0	4	0	0	0	0	0	0	8
884	1639	P49756	78.66	2	2	3		100186	RNA-binding protein 25 OS=Homo sapiens GN=RBM25 PE=1 SV=3	0	0	1	0	0	1	0	0	0	0	0	2	0	0	0
510	1685	P25311	78.07	2	2	7	Carbamidomethylation	34259	Zinc-alpha-2-glycoprotein OS=Homo sapiens GN=AZGP1 PE=1 SV=2	0	0	0	3	3	0	3	3	0	0	0	0	7	7	3
575	1519	Q92945	77.68	2	2	4		73115	Far upstream element-binding protein 2 OS=Homo sapiens GN=KHSRP PE=1 SV=4	0	0	1	0	0	0	0	0	1	1	1	4	0	0	1
575	1520	A0A087WTP3	77.68	2	2	4		73028	Far upstream element-binding protein 2 OS=Homo sapiens GN=KHSRP PE=1 SV=1	0	0	1	0	0	0	0	0	1	1	1	4	0	0	1
1778	2438	P63165	76.83	2	2	19		11557	Small ubiquitin-related modifier 1 OS=Homo sapiens GN=SUMO1 PE=1 SV=1	0	0	0	0	0	19	0	0	0	0	0	0	0	0	0
1778	2441	B8ZZN6	76.83	2	2	13		16645	Small ubiquitin-related modifier 1 OS=Homo sapiens GN=SUMO1 PE=1 SV=1	0	0	0	0	0	13	0	0	0	0	0	0	0	0	0
694	1599	A0A087WVV2	76.71	2	1	2	Carbamidomethylation	102775	Ribosome-binding protein 1 OS=Homo sapiens GN=RRBP1 PE=1 SV=1	0	0	0	0	0	2	0	0	2	0	0	1	0	0	1
694	1621	F8W7S5	76.71	2	1	3	Carbamidomethylation	84326	Ribosome-binding protein 1 OS=Homo sapiens GN=RRBP1 PE=1 SV=1	0	0	0	0	0	3	0	0	3	0	0	1	0	0	1
694	1635	Q9P2E9	76.71	2	1	1	Carbamidomethylation	152472	Ribosome-binding protein 1 OS=Homo sapiens GN=RRBP1 PE=1 SV=4	0	0	0	0	0	1	0	0	1	0	0	0	0	0	0
694	1636	A0A0A0MRV0	76.71	2	1	1	Carbamidomethylation	152456	Ribosome-binding protein 1 OS=Homo sapiens GN=RRBP1 PE=1 SV=1	0	0	0	0	0	1	0	0	1	0	0	0	0	0	0
831	2423	P23381	76.65	2	2	5		53165	Tryptophan--tRNA ligase cytoplasmic OS=Homo sapiens GN=WARS PE=1 SV=2	0	0	0	0	0	0	0	0	2	3	3	2	0	0	0
1116	2131	P04844	76.5	1	1	2		69284	Dolichyl-diphosphooligosaccharide--protein glycosyltransferase subunit 2 OS=Homo sapiens GN=RPN2 PE=1 SV=3	0	0	0	0	0	0	0	0	2	0	0	0	0	0	2
657	2106	F8WE04	76.08	2	2	14		20406	Heat shock protein beta-1 OS=Homo sapiens GN=HSPB1 PE=1 SV=1	0	0	0	0	0	0	9	9	0	0	0	0	5	0	0
532	1768	P04114	75.39	2	1	0		515611	Apolipoprotein B-100 OS=Homo sapiens GN=APOB PE=1 SV=2	0	0	0	0	0	0	0	0	0	0	0	0	0	0	0
1202	1711	O43242	75.38	2	2	4		60978	26S proteasome non-ATPase regulatory subunit 3 OS=Homo sapiens GN=PSMD3 PE=1 SV=2	0	0	0	0	0	0	0	0	0	0	0	2	0	0	4
1562	1757	O95497	75.14	1	1	4		57012	Pantetheinase OS=Homo sapiens GN=VNN1 PE=1 SV=2	0	0	4	0	0	0	0	0	0	0	0	0	0	0	0
1808	1849	P0C0L4	75.07	1	1	1	Carbamidomethylation	192784	Complement C4-A OS=Homo sapiens GN=C4A PE=1 SV=2	0	0	1	0	0	0	0	0	0	0	0	0	0	0	0
1808	1887	A0A140TA49	75.07	1	1	1	Carbamidomethylation	187793	Complement C4-A OS=Homo sapiens GN=C4A PE=1 SV=1	0	0	1	0	0	0	0	0	0	0	0	0	0	0	0
1808	1888	A0A140TA32	75.07	1	1	1	Carbamidomethylation	187763	Complement C4-A OS=Homo sapiens GN=C4A PE=1 SV=1	0	0	1	0	0	0	0	0	0	0	0	0	0	0	0
1808	1889	A0A140TA44	75.07	1	1	1	Carbamidomethylation	187659	Complement C4-A OS=Homo sapiens GN=C4A PE=1 SV=1	0	0	1	0	0	0	0	0	0	0	0	0	0	0	0
1808	1890	A0A0G2JPR0	75.07	1	1	1	Carbamidomethylation	192874	Complement C4-A OS=Homo sapiens GN=C4A PE=1 SV=1	0	0	1	0	0	0	0	0	0	0	0	0	0	0	0
1808	1901	A0A0G2JL54	75.07	1	1	1	Carbamidomethylation	187715	Complement C4-B OS=Homo sapiens GN=C4B_2 PE=1 SV=1	0	0	1	0	0	0	0	0	0	0	0	0	0	0	0
1808	1902	A0A140TA29	75.07	1	1	1	Carbamidomethylation	187665	Complement C4-B OS=Homo sapiens GN=C4B PE=1 SV=1	0	0	1	0	0	0	0	0	0	0	0	0	0	0	0
1808	1903	F5GXS0	75.07	1	1	1	Carbamidomethylation	187668	Complement C4-B OS=Homo sapiens GN=C4B PE=1 SV=1	0	0	1	0	0	0	0	0	0	0	0	0	0	0	0
1808	1904	P0C0L5	75.07	1	1	1	Carbamidomethylation	192750	Complement C4-B OS=Homo sapiens GN=C4B PE=1 SV=2	0	0	1	0	0	0	0	0	0	0	0	0	0	0	0
955	1762	P55884	74.95	2	2	2		92482	Eukaryotic translation initiation factor 3 subunit B OS=Homo sapiens GN=EIF3B PE=1 SV=3	0	0	0	0	0	0	1	0	0	0	0	1	0	0	2
978	1309	E9PHT9	74.54	3	3	18		18224	Annexin OS=Homo sapiens GN=ANXA5 PE=1 SV=1	0	0	0	0	0	0	0	0	0	0	0	7	0	7	10
978	1311	P08758	74.54	3	3	9		35937	Annexin A5 OS=Homo sapiens GN=ANXA5 PE=1 SV=2	0	0	0	0	0	0	0	0	0	0	0	4	0	4	5
813	1731	Q01085	74.4	2	2	6		41591	Nucleolysin TIAR OS=Homo sapiens GN=TIAL1 PE=1 SV=1	0	0	0	0	0	0	0	6	0	3	3	0	0	0	0
986	1834	Q9H0D6	74.25	2	2	3		108583	5'-3' exoribonuclease 2 OS=Homo sapiens GN=XRN2 PE=1 SV=1	0	0	1	0	0	0	0	0	0	1	1	0	0	0	0
1901	1805	Q96QK1	74.07	1	1	2		91707	Vacuolar protein sorting-associated protein 35 OS=Homo sapiens GN=VPS35 PE=1 SV=2	0	0	0	0	0	0	0	0	0	0	0	2	0	0	0
1201	1407	A0A087WV29	74.02	3	3	4		93535	RNA cytidine acetyltransferase OS=Homo sapiens GN=NAT10 PE=1 SV=1	0	0	0	0	0	0	0	0	0	0	0	4	0	0	0
338	1602	A0A0C4DFS8	73.96	2	2	7		41865	Nicotinamide phosphoribosyltransferase OS=Homo sapiens GN=NAMPT PE=1 SV=1	0	0	3	0	0	3	0	0	0	0	0	0	0	0	7
338	1613	P43490	73.96	2	2	5		55521	Nicotinamide phosphoribosyltransferase OS=Homo sapiens GN=NAMPT PE=1 SV=1	0	0	2	0	0	2	0	0	0	0	0	0	0	0	5
2352	2085	P52209	73.93	1	1	4		53140	6-phosphogluconate dehydrogenase decarboxylating OS=Homo sapiens GN=PGD PE=1 SV=3	0	0	0	0	0	0	0	0	0	0	0	0	0	0	4
2352	2359	K7EPF6	73.93	1	1	7		27884	6-phosphogluconate dehydrogenase decarboxylating (Fragment) OS=Homo sapiens GN=PGD PE=1 SV=1	0	0	0	0	0	0	0	0	0	0	0	0	0	0	7
2352	3026	K7EMN2	73.93	1	1	11		17293	6-phosphogluconate dehydrogenase decarboxylating (Fragment) OS=Homo sapiens GN=PGD PE=1 SV=1	0	0	0	0	0	0	0	0	0	0	0	0	0	0	11
2352	3027	K7EM49	73.93	1	1	8		22258	6-phosphogluconate dehydrogenase decarboxylating (Fragment) OS=Homo sapiens GN=PGD PE=1 SV=1	0	0	0	0	0	0	0	0	0	0	0	0	0	0	8
728	1881	P31944	73.63	2	2	5		27680	Caspase-14 OS=Homo sapiens GN=CASP14 PE=1 SV=2	0	0	0	0	4	0	0	0	0	0	0	0	4	4	5
1498	1566	Q6P2Q9	73.55	2	2	1		273599	Pre-mRNA-processing-splicing factor 8 OS=Homo sapiens GN=PRPF8 PE=1 SV=2	0	0	0	0	0	0	0	0	1	0	0	0	0	0	0
1392	1609	O14654	73.49	2	2	2		133767	Insulin receptor substrate 4 OS=Homo sapiens GN=IRS4 PE=1 SV=1	0	0	0	0	0	0	0	0	1	0	0	1	0	0	0
1169	1629	H0YN14	72.93	2	2	2	Carbamidomethylation	101490	Importin-4 OS=Homo sapiens GN=IPO4 PE=1 SV=1	0	0	0	0	0	0	1	0	0	0	0	1	0	0	0
1169	1630	Q8TEX9	72.93	2	2	2	Carbamidomethylation	118715	Importin-4 OS=Homo sapiens GN=IPO4 PE=1 SV=2	0	0	0	0	0	0	1	0	0	0	0	1	0	0	0
1204	1779	B7Z7P8	72.93	1	1	3		47476	Eukaryotic peptide chain release factor subunit 1 OS=Homo sapiens GN=ETF1 PE=1 SV=1	0	0	0	0	0	0	0	0	0	0	0	3	0	0	0
1204	1780	P62495	72.93	1	1	3		49031	Eukaryotic peptide chain release factor subunit 1 OS=Homo sapiens GN=ETF1 PE=1 SV=3	0	0	0	0	0	0	0	0	0	0	0	3	0	0	0
508	2244	Q13867	72.75	1	1	2		52562	Bleomycin hydrolase OS=Homo sapiens GN=BLMH PE=1 SV=1	2	2	2	0	0	0	0	0	2	0	2	2	0	0	2
508	2646	J3KSD8	72.75	1	1	4		30264	Bleomycin hydrolase (Fragment) OS=Homo sapiens GN=BLMH PE=1 SV=8	4	4	4	0	0	0	0	0	4	0	4	4	0	0	4
508	2647	K7ES02	72.75	1	1	3		37198	Bleomycin hydrolase (Fragment) OS=Homo sapiens GN=BLMH PE=1 SV=1	3	3	3	0	0	0	0	0	3	0	3	3	0	0	3
508	2716	K7ESE8	72.75	1	1	5		26739	Bleomycin hydrolase (Fragment) OS=Homo sapiens GN=BLMH PE=1 SV=1	5	5	5	0	0	0	0	0	5	0	5	5	0	0	5
647	1393	O95347	72.61	3	3	3		135656	Structural maintenance of chromosomes protein 2 OS=Homo sapiens GN=SMC2 PE=1 SV=2	0	0	0	0	0	1	0	0	0	0	0	2	0	0	1
686	1443	Q9Y277	72.4	3	2	14		30659	Voltage-dependent anion-selective channel protein 3 OS=Homo sapiens GN=VDAC3 PE=1 SV=1	0	0	0	0	0	7	7	4	0	0	0	7	0	0	11
1093	1596	Q99615	71.59	2	2	5	Carbamidomethylation	56441	DnaJ homolog subfamily C member 7 OS=Homo sapiens GN=DNAJC7 PE=1 SV=2	0	0	0	0	0	5	0	0	0	0	0	0	0	0	0
557	3976	P62861	71.5	2	2	19		6648	40S ribosomal protein S30 OS=Homo sapiens GN=FAU PE=1 SV=1	0	0	0	0	0	0	17	17	0	17	19	0	0	0	0
557	3978	E9PR30	71.5	2	2	11		10905	40S ribosomal protein S30 OS=Homo sapiens GN=FAU PE=1 SV=1	0	0	0	0	0	0	10	10	0	10	11	0	0	0	0
967	1710	P62937	71.09	2	2	16	Carbamidomethylation	18012	Peptidyl-prolyl cis-trans isomerase A OS=Homo sapiens GN=PPIA PE=1 SV=2	8	8	0	0	0	0	0	8	0	8	0	0	0	0	0
954	1315	P17858	70.92	3	3	4		85018	ATP-dependent 6-phosphofructokinase liver type OS=Homo sapiens GN=PFKL PE=1 SV=6	0	0	0	0	0	0	0	0	0	3	0	1	0	0	0
1871	1885	P02751	70.8	1	1	1		262622	Fibronectin OS=Homo sapiens GN=FN1 PE=1 SV=4	0	0	0	0	0	0	0	0	0	0	0	0	0	0	1
434	1681	A0A0A0MRA8	70.78	2	2	2		102288	Band 4.1-like protein 3 OS=Homo sapiens GN=EPB41L3 PE=1 SV=1	0	0	1	0	0	0	0	1	0	0	0	1	1	0	1
769	1489	Q14690	70.62	2	2	1	Carbamidomethylation	208699	Protein RRP5 homolog OS=Homo sapiens GN=PDCD11 PE=1 SV=3	0	0	0	0	0	0	0	0	1	0	0	1	0	0	0
1238	2524	P19105	69.77	2	2	12		19794	Myosin regulatory light chain 12A OS=Homo sapiens GN=MYL12A PE=1 SV=2	0	0	0	6	6	0	0	0	0	0	0	6	0	0	0
1238	2525	O14950	69.77	2	2	12		19779	Myosin regulatory light chain 12B OS=Homo sapiens GN=MYL12B PE=1 SV=2	0	0	0	6	6	0	0	0	0	0	0	6	0	0	0
1238	2526	J3QRS3	69.77	2	2	12		20457	Myosin regulatory light chain 12A OS=Homo sapiens GN=MYL12A PE=1 SV=1	0	0	0	6	6	0	0	0	0	0	0	6	0	0	0
332	1399	P78332	69.62	2	1	2		128644	RNA-binding protein 6 OS=Homo sapiens GN=RBM6 PE=1 SV=5	0	0	0	0	0	1	0	0	1	0	0	1	1	1	1
1603	1721	O95573	69.43	2	2	3	Carbamidomethylation	80420	Long-chain-fatty-acid--CoA ligase 3 OS=Homo sapiens GN=ACSL3 PE=1 SV=3	0	0	0	0	0	0	0	0	0	0	0	3	0	0	0
396	2416	P49207	69.37	2	2	13		13293	60S ribosomal protein L34 OS=Homo sapiens GN=RPL34 PE=1 SV=3	0	0	0	13	13	13	7	13	6	0	0	13	0	0	7
2812	2520	H7BXG7	69.01	1	1	1		105705	Protein transport protein Sec31A OS=Homo sapiens GN=SEC31A PE=1 SV=1	0	0	0	0	0	0	0	0	0	0	0	1	0	0	0
1502	2164	P56182	68.86	1	1	3		52839	Ribosomal RNA processing protein 1 homolog A OS=Homo sapiens GN=RRP1 PE=1 SV=1	0	0	0	0	0	0	0	0	3	0	0	3	0	0	0
454	2246	A6NHT5	68.46	1	1	4		37825	Homeobox protein HMX3 OS=Homo sapiens GN=HMX3 PE=1 SV=1	0	0	0	4	4	4	4	4	4	0	0	4	0	0	4
799	1400	H0Y8E6	68.35	3	3	4	Carbamidomethylation	94118	DNA helicase (Fragment) OS=Homo sapiens GN=MCM2 PE=1 SV=1	0	0	0	0	0	0	0	0	0	2	1	0	0	0	1
799	1402	P49736	68.35	3	3	4	Carbamidomethylation	101896	DNA replication licensing factor MCM2 OS=Homo sapiens GN=MCM2 PE=1 SV=4	0	0	0	0	0	0	0	0	0	2	1	0	0	0	1
1610	2295	Q01518	68.22	1	1	3		51902	Adenylyl cyclase-associated protein 1 OS=Homo sapiens GN=CAP1 PE=1 SV=5	0	0	0	0	0	0	0	0	0	0	0	0	0	0	3
1610	2771	Q5T0R8	68.22	1	1	21		6251	Adenylyl cyclase-associated protein 1 (Fragment) OS=Homo sapiens GN=CAP1 PE=1 SV=1	0	0	0	0	0	0	0	0	0	0	0	0	0	0	21
1610	2772	Q5T0S3	68.22	1	1	8		15315	Adenylyl cyclase-associated protein 1 (Fragment) OS=Homo sapiens GN=CAP1 PE=1 SV=1	0	0	0	0	0	0	0	0	0	0	0	0	0	0	8
1610	2773	Q5T0R7	68.22	1	1	7		19202	Adenylyl cyclase-associated protein 1 (Fragment) OS=Homo sapiens GN=CAP1 PE=1 SV=1	0	0	0	0	0	0	0	0	0	0	0	0	0	0	7
1610	2774	Q5T0R6	68.22	1	1	7		19416	Adenylyl cyclase-associated protein 1 (Fragment) OS=Homo sapiens GN=CAP1 PE=1 SV=1	0	0	0	0	0	0	0	0	0	0	0	0	0	0	7
1610	2775	Q5T0R5	68.22	1	1	7		19810	Adenylyl cyclase-associated protein 1 (Fragment) OS=Homo sapiens GN=CAP1 PE=1 SV=8	0	0	0	0	0	0	0	0	0	0	0	0	0	0	7
1610	2776	Q5T0R4	68.22	1	1	6		22532	Adenylyl cyclase-associated protein 1 (Fragment) OS=Homo sapiens GN=CAP1 PE=1 SV=8	0	0	0	0	0	0	0	0	0	0	0	0	0	0	6
1610	2777	Q5T0R3	68.22	1	1	6		22734	Adenylyl cyclase-associated protein 1 (Fragment) OS=Homo sapiens GN=CAP1 PE=1 SV=1	0	0	0	0	0	0	0	0	0	0	0	0	0	0	6
1610	2778	Q5T0R2	68.22	1	1	6		23249	Adenylyl cyclase-associated protein 1 (Fragment) OS=Homo sapiens GN=CAP1 PE=1 SV=1	0	0	0	0	0	0	0	0	0	0	0	0	0	0	6
1610	2779	Q5T0R1	68.22	1	1	6		23930	Adenylyl cyclase-associated protein 1 (Fragment) OS=Homo sapiens GN=CAP1 PE=1 SV=1	0	0	0	0	0	0	0	0	0	0	0	0	0	0	6
1610	2780	Q5T0R9	68.22	1	1	5		28635	Adenylyl cyclase-associated protein 1 (Fragment) OS=Homo sapiens GN=CAP1 PE=1 SV=8	0	0	0	0	0	0	0	0	0	0	0	0	0	0	5
1230	2230	E9PK86	68.12	1	1	6		26958	Serpin H1 (Fragment) OS=Homo sapiens GN=SERPINH1 PE=1 SV=1	0	0	0	0	0	0	0	0	0	0	0	6	0	0	6
1230	2231	E9PMI5	68.12	1	1	6		27202	Serpin H1 (Fragment) OS=Homo sapiens GN=SERPINH1 PE=1 SV=1	0	0	0	0	0	0	0	0	0	0	0	6	0	0	6
1230	2240	E9PR70	68.12	1	1	5		32627	Serpin H1 (Fragment) OS=Homo sapiens GN=SERPINH1 PE=1 SV=1	0	0	0	0	0	0	0	0	0	0	0	5	0	0	5
1230	2249	E9PPV6	68.12	1	1	5		35666	Serpin H1 OS=Homo sapiens GN=SERPINH1 PE=1 SV=1	0	0	0	0	0	0	0	0	0	0	0	5	0	0	5
1230	2267	P50454	68.12	1	1	4		46441	Serpin H1 OS=Homo sapiens GN=SERPINH1 PE=1 SV=2	0	0	0	0	0	0	0	0	0	0	0	4	0	0	4
1230	2931	E9PQ34	68.12	1	1	11		15301	Serpin H1 (Fragment) OS=Homo sapiens GN=SERPINH1 PE=1 SV=1	0	0	0	0	0	0	0	0	0	0	0	11	0	0	11
1230	2946	E9PNX1	68.12	1	1	7		21470	Serpin H1 (Fragment) OS=Homo sapiens GN=SERPINH1 PE=1 SV=1	0	0	0	0	0	0	0	0	0	0	0	7	0	0	7
2200	2304	Q8WWM7	67.93	1	1	2		113374	Ataxin-2-like protein OS=Homo sapiens GN=ATXN2L PE=1 SV=2	0	0	2	0	0	0	0	0	0	0	0	0	0	0	0
2200	2792	H3BUF6	67.93	1	1	2		112714	Ataxin-2-like protein OS=Homo sapiens GN=ATXN2L PE=1 SV=1	0	0	2	0	0	0	0	0	0	0	0	0	0	0	0
945	1446	P46060	67.92	2	2	4	Carbamidomethylation	63542	Ran GTPase-activating protein 1 OS=Homo sapiens GN=RANGAP1 PE=1 SV=1	0	0	0	0	0	0	0	0	2	0	0	2	0	0	2
1194	1372	P49915	67.67	3	3	5		76716	GMP synthase [glutamine-hydrolyzing] OS=Homo sapiens GN=GMPS PE=1 SV=1	0	0	0	0	0	0	0	0	0	2	0	0	0	0	3
1143	2065	E9PFZ2	67.21	1	1	1		108820	Ceruloplasmin OS=Homo sapiens GN=CP PE=1 SV=1	0	0	1	0	0	0	0	0	0	0	0	0	0	0	0
1143	2135	P00450	67.21	1	1	1		122205	Ceruloplasmin OS=Homo sapiens GN=CP PE=1 SV=1	0	0	1	0	0	0	0	0	0	0	0	0	0	0	0
823	1416	Q9NVP1	67.14	3	3	5		75407	ATP-dependent RNA helicase DDX18 OS=Homo sapiens GN=DDX18 PE=1 SV=2	0	0	0	0	0	3	0	0	0	0	0	2	0	0	1
1043	1654	Q86UP2	67.08	2	2	2		156275	Kinectin OS=Homo sapiens GN=KTN1 PE=1 SV=1	0	0	0	0	0	1	0	0	0	1	0	0	0	0	0
1393	1944	O43264	66.96	1	1	2	Acetylation (Protein N-term)	88830	Centromere/kinetochore protein zw10 homolog OS=Homo sapiens GN=ZW10 PE=1 SV=3	0	0	0	0	0	0	0	0	0	0	0	2	0	0	2
1393	1979	F5H3C1	66.96	1	1	10	Acetylation (Protein N-term)	15676	Centromere/kinetochore protein zw10 homolog OS=Homo sapiens GN=ZW10 PE=1 SV=1	0	0	0	0	0	0	0	0	0	0	0	10	0	0	10
982	3911	K7EJT5	66.41	1	1	28		5083	60S ribosomal protein L22 (Fragment) OS=Homo sapiens GN=RPL22 PE=1 SV=1	0	0	0	0	0	0	0	28	28	0	0	28	0	0	28
982	3912	K7EP65	66.41	1	1	27		5239	60S ribosomal protein L22 (Fragment) OS=Homo sapiens GN=RPL22 PE=1 SV=1	0	0	0	0	0	0	0	27	27	0	0	27	0	0	27
982	3913	K7EKS7	66.41	1	1	25		5734	60S ribosomal protein L22 OS=Homo sapiens GN=RPL22 PE=1 SV=1	0	0	0	0	0	0	0	25	25	0	0	25	0	0	25
982	3914	K7ELC4	66.41	1	1	16		9099	60S ribosomal protein L22 (Fragment) OS=Homo sapiens GN=RPL22 PE=1 SV=1	0	0	0	0	0	0	0	16	16	0	0	16	0	0	16
982	3915	K7EMH1	66.41	1	1	15		10422	60S ribosomal protein L22 (Fragment) OS=Homo sapiens GN=RPL22 PE=1 SV=1	0	0	0	0	0	0	0	15	15	0	0	15	0	0	15
982	3916	K7ERI7	66.41	1	1	14		11169	60S ribosomal protein L22 OS=Homo sapiens GN=RPL22 PE=1 SV=1	0	0	0	0	0	0	0	14	14	0	0	14	0	0	14
982	3917	P35268	66.41	1	1	10		14787	60S ribosomal protein L22 OS=Homo sapiens GN=RPL22 PE=1 SV=2	0	0	0	0	0	0	0	10	10	0	0	10	0	0	10
959	1664	Q9NSD9	66.38	2	2	5	Carbamidomethylation	66116	Phenylalanine--tRNA ligase beta subunit OS=Homo sapiens GN=FARSB PE=1 SV=3	0	0	0	0	0	0	0	0	0	0	0	5	0	0	0
944	1424	Q14978	66.22	3	3	5		73603	Nucleolar and coiled-body phosphoprotein 1 OS=Homo sapiens GN=NOLC1 PE=1 SV=2	0	0	0	0	0	0	0	0	0	0	0	5	0	0	0
944	1425	A0A0A0MRM9	66.22	3	3	5		74663	Nucleolar and coiled-body phosphoprotein 1 (Fragment) OS=Homo sapiens GN=NOLC1 PE=1 SV=1	0	0	0	0	0	0	0	0	0	0	0	5	0	0	0
973	1661	P63151	66.15	2	2	6		51692	Serine/threonine-protein phosphatase 2A 55 kDa regulatory subunit B alpha isoform OS=Homo sapiens GN=PPP2R2A PE=1 SV=1	0	0	0	0	0	0	0	3	0	0	4	0	0	0	0
1497	1517	Q8NE71	65.89	2	2	2		95926	ATP-binding cassette sub-family F member 1 OS=Homo sapiens GN=ABCF1 PE=1 SV=2	0	0	0	0	0	0	0	0	0	0	0	2	0	0	0
1752	1844	P31930	65.47	2	2	4	Carbamidomethylation	52646	Cytochrome b-c1 complex subunit 1 mitochondrial OS=Homo sapiens GN=UQCRC1 PE=1 SV=3	0	0	0	0	0	0	0	0	0	0	0	2	0	0	1
3070	3903	H7C2W9	65.4	1	1	13		12820	60S ribosomal protein L31 (Fragment) OS=Homo sapiens GN=RPL31 PE=1 SV=1	0	0	0	0	0	0	0	0	0	0	0	0	0	0	13
3070	3904	C9JU56	65.4	1	1	12		13336	60S ribosomal protein L31 (Fragment) OS=Homo sapiens GN=RPL31 PE=1 SV=1	0	0	0	0	0	0	0	0	0	0	0	0	0	0	12
3070	3905	B7Z4E3	65.4	1	1	12		13955	60S ribosomal protein L31 OS=Homo sapiens GN=RPL31 PE=1 SV=1	0	0	0	0	0	0	0	0	0	0	0	0	0	0	12
3070	3906	P62899	65.4	1	1	11		14463	60S ribosomal protein L31 OS=Homo sapiens GN=RPL31 PE=1 SV=1	0	0	0	0	0	0	0	0	0	0	0	0	0	0	11
3070	3907	B7Z4C8	65.4	1	1	11		15119	60S ribosomal protein L31 OS=Homo sapiens GN=RPL31 PE=1 SV=1	0	0	0	0	0	0	0	0	0	0	0	0	0	0	11
1227	1946	P49591	65.35	2	2	3		58777	Serine--tRNA ligase cytoplasmic OS=Homo sapiens GN=SARS PE=1 SV=3	0	0	0	0	0	0	0	0	0	0	0	2	0	0	3
1227	2427	Q5T5C7	65.35	2	2	3		61313	Serine--tRNA ligase cytoplasmic OS=Homo sapiens GN=SARS PE=1 SV=1	0	0	0	0	0	0	0	0	0	0	0	1	0	0	3
980	1882	P04040	63.87	2	2	5		59756	Catalase OS=Homo sapiens GN=CAT PE=1 SV=3	0	0	0	0	0	0	0	0	0	0	0	0	2	5	0
1203	1761	Q15059	63.52	1	1	2		79542	Bromodomain-containing protein 3 OS=Homo sapiens GN=BRD3 PE=1 SV=1	0	0	0	0	0	0	0	0	0	0	0	2	0	0	0
1607	2180	Q9Y2L1	63.11	1	1	1		109003	Exosome complex exonuclease RRP44 OS=Homo sapiens GN=DIS3 PE=1 SV=2	0	0	0	0	0	0	0	0	0	0	0	1	0	0	0
1155	1663	H0Y2S9	62.93	1	1	1		203491	Myosin phosphatase Rho-interacting protein (Fragment) OS=Homo sapiens GN=MPRIP PE=1 SV=3	0	0	0	0	0	0	0	0	0	0	0	1	0	0	0
1155	1811	J3KSW8	62.93	1	1	1		95929	Myosin phosphatase Rho-interacting protein (Fragment) OS=Homo sapiens GN=MPRIP PE=1 SV=1	0	0	0	0	0	0	0	0	0	0	0	1	0	0	0
1155	1828	Q6WCQ1	62.93	1	1	1		116533	Myosin phosphatase Rho-interacting protein OS=Homo sapiens GN=MPRIP PE=1 SV=3	0	0	0	0	0	0	0	0	0	0	0	1	0	0	0
826	3099	Q69YL0	62.92	1	1	14		10891	Uncharacterized protein NCBP2-AS2 OS=Homo sapiens GN=NCBP2-AS2 PE=1 SV=1	0	0	0	0	0	14	0	0	0	14	14	14	0	0	14
961	1720	Q96AE4	62.68	1	1	2		67560	Far upstream element-binding protein 1 OS=Homo sapiens GN=FUBP1 PE=1 SV=3	0	0	0	0	0	0	0	0	0	0	0	2	0	0	2
979	1709	P62851	62.57	2	2	15		13742	40S ribosomal protein S25 OS=Homo sapiens GN=RPS25 PE=1 SV=1	0	0	0	8	0	0	0	0	0	0	0	0	0	0	7
960	1701	E7ERL0	62.39	2	2	21		15261	Nucleoside diphosphate kinase A OS=Homo sapiens GN=NME1 PE=1 SV=1	0	0	0	0	0	0	0	0	0	0	0	0	21	9	0
960	1702	P22392	62.39	2	2	19		17298	Nucleoside diphosphate kinase B OS=Homo sapiens GN=NME2 PE=1 SV=1	0	0	0	0	0	0	0	0	0	0	0	0	19	8	0
960	1703	P15531	62.39	2	2	19		17149	Nucleoside diphosphate kinase A OS=Homo sapiens GN=NME1 PE=1 SV=1	0	0	0	0	0	0	0	0	0	0	0	0	19	8	0
960	1704	J3KPD9	62.39	2	2	15		22422	NME1-NME2 readthrough OS=Homo sapiens GN=NME1-NME2 PE=1 SV=1	0	0	0	0	0	0	0	0	0	0	0	0	15	6	0
960	1705	Q32Q12	62.39	2	2	10		32642	Nucleoside diphosphate kinase OS=Homo sapiens GN=NME1-NME2 PE=1 SV=1	0	0	0	0	0	0	0	0	0	0	0	0	10	4	0
1684	2455	P46459	62.37	1	1	2		82594	Vesicle-fusing ATPase OS=Homo sapiens GN=NSF PE=1 SV=3	0	0	0	0	0	0	0	0	0	0	0	0	0	0	2
827	3948	P05109	62.24	1	1	12	Carbamidomethylation	10835	Protein S100-A8 OS=Homo sapiens GN=S100A8 PE=1 SV=1	0	0	12	0	12	0	0	12	0	0	0	0	0	0	0
2952	3697	P43686	62.23	1	1	3		47366	26S proteasome regulatory subunit 6B OS=Homo sapiens GN=PSMC4 PE=1 SV=2	0	0	0	0	0	3	0	0	0	0	0	0	0	0	0
1195	1634	P52701	61.98	2	2	2		152785	DNA mismatch repair protein Msh6 OS=Homo sapiens GN=MSH6 PE=1 SV=2	0	0	0	0	0	0	0	0	1	0	0	1	0	0	0
502	1741	Q8IWZ3	61.76	3	2	1		269455	Ankyrin repeat and KH domain-containing protein 1 OS=Homo sapiens GN=ANKHD1 PE=1 SV=1	0	0	0	1	0	0	0	1	0	0	0	0	0	0	0
1757	3420	Q9HCY8	61.52	1	1	14		11662	Protein S100-A14 OS=Homo sapiens GN=S100A14 PE=1 SV=1	0	0	0	0	0	0	0	0	0	0	0	0	14	14	0
2815	3033	Q96A23	61.46	1	1	2		62395	Copine-4 OS=Homo sapiens GN=CPNE4 PE=1 SV=1	0	0	0	0	0	0	0	0	0	0	0	0	0	0	2
2815	3044	Q9HCH3	61.46	1	1	2		65734	Copine-5 OS=Homo sapiens GN=CPNE5 PE=1 SV=2	0	0	0	0	0	0	0	0	0	0	0	0	0	0	2
2815	4011	Q9UBL6	61.46	1	1	1		70294	Copine-7 OS=Homo sapiens GN=CPNE7 PE=1 SV=1	0	0	0	0	0	0	0	0	0	0	0	0	0	0	1
553	1404	E7EU96	61.23	3	2	8		45311	Casein kinase II subunit alpha OS=Homo sapiens GN=CSNK2A1 PE=1 SV=1	0	0	0	0	0	3	0	0	2	0	0	5	0	0	2
553	1405	Q8NEV1	61.23	3	2	7		45220	Casein kinase II subunit alpha 3 OS=Homo sapiens GN=CSNK2A3 PE=1 SV=2	0	0	0	0	0	3	0	0	2	0	0	5	0	0	2
553	1406	P68400	61.23	3	2	7		45144	Casein kinase II subunit alpha OS=Homo sapiens GN=CSNK2A1 PE=1 SV=1	0	0	0	0	0	3	0	0	2	0	0	5	0	0	2
723	2223	D6RAN4	61	2	2	16		20775	60S ribosomal protein L9 (Fragment) OS=Homo sapiens GN=RPL9 PE=1 SV=8	0	0	0	0	0	6	0	0	6	10	0	6	0	0	6
723	2224	P32969	61	2	2	15		21863	60S ribosomal protein L9 OS=Homo sapiens GN=RPL9 PE=1 SV=1	0	0	0	0	0	5	0	0	5	10	0	5	0	0	5
2948	3335	P62750	60.92	1	1	8		17695	60S ribosomal protein L23a OS=Homo sapiens GN=RPL23A PE=1 SV=1	0	0	0	0	0	0	0	0	0	0	0	0	0	0	8
2948	3336	K7EJV9	60.92	1	1	8		19374	60S ribosomal protein L23a (Fragment) OS=Homo sapiens GN=RPL23A PE=1 SV=1	0	0	0	0	0	0	0	0	0	0	0	0	0	0	8
2948	3337	K7ERT8	60.92	1	1	7		19640	60S ribosomal protein L23a (Fragment) OS=Homo sapiens GN=RPL23A PE=1 SV=1	0	0	0	0	0	0	0	0	0	0	0	0	0	0	7
2948	3338	A8MUS3	60.92	1	1	7		21916	60S ribosomal protein L23a OS=Homo sapiens GN=RPL23A PE=1 SV=1	0	0	0	0	0	0	0	0	0	0	0	0	0	0	7
2948	3937	K7EMA7	60.92	1	1	19		7923	60S ribosomal protein L23a OS=Homo sapiens GN=RPL23A PE=1 SV=1	0	0	0	0	0	0	0	0	0	0	0	0	0	0	19
2948	3938	H7BY10	60.92	1	1	8		17811	60S ribosomal protein L23a (Fragment) OS=Homo sapiens GN=RPL23A PE=1 SV=1	0	0	0	0	0	0	0	0	0	0	0	0	0	0	8
2197	2011	Q12788	60.81	1	1	2		89035	Transducin beta-like protein 3 OS=Homo sapiens GN=TBL3 PE=1 SV=2	0	0	0	0	0	0	0	0	0	0	0	2	0	0	0
1185	1847	P49321	60.38	1	1	2		85238	Nuclear autoantigenic sperm protein OS=Homo sapiens GN=NASP PE=1 SV=2	0	0	0	0	0	0	0	0	0	0	0	2	0	0	0
1185	2013	H0YF33	60.38	1	1	4		31796	Nuclear autoantigenic sperm protein (Fragment) OS=Homo sapiens GN=NASP PE=1 SV=1	0	0	0	0	0	0	0	0	0	0	0	4	0	0	0
1185	2014	Q5T624	60.38	1	1	3		45793	Nuclear autoantigenic sperm protein OS=Homo sapiens GN=NASP PE=1 SV=1	0	0	0	0	0	0	0	0	0	0	0	3	0	0	0
1303	1775	Q9Y490	59.9	1	1	0		269765	Talin-1 OS=Homo sapiens GN=TLN1 PE=1 SV=3	0	0	0	0	0	0	0	0	0	0	0	0	0	0	0
2690	1891	P53597	59.79	1	1	3		36250	Succinate--CoA ligase [ADP/GDP-forming] subunit alpha mitochondrial OS=Homo sapiens GN=SUCLG1 PE=1 SV=4	0	0	0	0	0	0	0	0	0	0	0	3	0	0	0
440	1431	Q7Z5P9	59.65	2	2	0		805275	Mucin-19 OS=Homo sapiens GN=MUC19 PE=1 SV=3	0	0	0	0	0	0	0	0	0	0	0	0	0	0	0
1779	2896	P01040	59.43	1	1	18		11006	Cystatin-A OS=Homo sapiens GN=CSTA PE=1 SV=1	0	0	18	0	0	0	0	0	0	0	0	0	0	0	0
1214	1438	O15144	59.31	3	3	9	Carbamidomethylation	34333	Actin-related protein 2/3 complex subunit 2 OS=Homo sapiens GN=ARPC2 PE=1 SV=1	0	0	0	0	6	0	0	0	0	0	0	0	0	0	3
2067	2069	Q9UGM3	58.89	1	1	1		260734	Deleted in malignant brain tumors 1 protein OS=Homo sapiens GN=DMBT1 PE=1 SV=2	0	0	1	0	0	0	0	0	0	0	0	0	0	0	0
1221	2824	C9JRH2	58.72	1	1	3		24465	Regulator of chromosome condensation (Fragment) OS=Homo sapiens GN=RCC1 PE=1 SV=1	0	0	0	0	0	0	0	0	3	0	0	3	0	0	0
1221	2825	C9JMJ4	58.72	1	1	3		29209	Regulator of chromosome condensation (Fragment) OS=Homo sapiens GN=RCC1 PE=1 SV=1	0	0	0	0	0	0	0	0	3	0	0	3	0	0	0
1221	2826	C9J3R0	58.72	1	1	3		29414	Regulator of chromosome condensation (Fragment) OS=Homo sapiens GN=RCC1 PE=1 SV=8	0	0	0	0	0	0	0	0	3	0	0	3	0	0	0
1221	2827	C9JQZ4	58.72	1	1	3		30300	Regulator of chromosome condensation (Fragment) OS=Homo sapiens GN=RCC1 PE=1 SV=1	0	0	0	0	0	0	0	0	3	0	0	3	0	0	0
1221	2830	C9JW69	58.72	1	1	2		39584	Regulator of chromosome condensation (Fragment) OS=Homo sapiens GN=RCC1 PE=1 SV=1	0	0	0	0	0	0	0	0	2	0	0	2	0	0	0
1221	2831	P18754	58.72	1	1	2		44969	Regulator of chromosome condensation OS=Homo sapiens GN=RCC1 PE=1 SV=1	0	0	0	0	0	0	0	0	2	0	0	2	0	0	0
1710	1868	P00390	58.71	2	2	4		56257	Glutathione reductase mitochondrial OS=Homo sapiens GN=GSR PE=1 SV=2	0	0	0	0	0	0	0	0	0	0	0	2	2	0	0
935	1656	B5MCF9	58.66	2	2	3		66078	Pescadillo homolog OS=Homo sapiens GN=PES1 PE=1 SV=1	0	0	0	0	0	0	2	0	0	0	0	2	0	0	0
935	1657	O00541	58.66	2	2	3		68003	Pescadillo homolog OS=Homo sapiens GN=PES1 PE=1 SV=1	0	0	0	0	0	0	2	0	0	0	0	2	0	0	0
2066	1837	E9PLK3	58.32	1	1	1		102988	Aminopeptidase OS=Homo sapiens GN=NPEPPS PE=1 SV=1	0	0	0	0	0	0	0	0	0	0	0	1	0	0	0
2066	1838	P55786	58.32	1	1	1		103276	Puromycin-sensitive aminopeptidase OS=Homo sapiens GN=NPEPPS PE=1 SV=2	0	0	0	0	0	0	0	0	0	0	0	1	0	0	0
1240	3983	P83881	58.03	1	1	8	Carbamidomethylation	12441	60S ribosomal protein L36a OS=Homo sapiens GN=RPL36A PE=1 SV=2	0	0	0	0	0	0	0	0	0	0	0	0	8	8	8
1240	3984	Q969Q0	58.03	1	1	8	Carbamidomethylation	12469	60S ribosomal protein L36a-like OS=Homo sapiens GN=RPL36AL PE=1 SV=3	0	0	0	0	0	0	0	0	0	0	0	0	8	8	8
1240	3985	H0Y5B4	58.03	1	1	8	Carbamidomethylation	13228	60S ribosomal protein L36a OS=Homo sapiens GN=RPL36A PE=3 SV=2	0	0	0	0	0	0	0	0	0	0	0	0	8	8	8
1240	3986	H7BZ11	58.03	1	1	8	Carbamidomethylation	13792	RPL36A-HNRNPH2 readthrough OS=Homo sapiens GN=RPL36A-HNRNPH2 PE=3 SV=2	0	0	0	0	0	0	0	0	0	0	0	0	8	8	8
1240	3991	J3KQN4	58.03	1	1	6	Carbamidomethylation	16378	60S ribosomal protein L36a OS=Homo sapiens GN=RPL36A PE=1 SV=1	0	0	0	0	0	0	0	0	0	0	0	0	6	6	6
969	1925	P02771	57.8	2	1	2		68678	Alpha-fetoprotein OS=Homo sapiens GN=AFP PE=1 SV=1	0	0	1	0	0	1	0	0	0	0	0	0	0	0	1
969	1926	J3KMX3	57.8	2	1	2		70450	Alpha-fetoprotein OS=Homo sapiens GN=AFP PE=1 SV=1	0	0	1	0	0	1	0	0	0	0	0	0	0	0	1
1218	2183	O94906	57.6	1	1	1		106925	Pre-mRNA-processing factor 6 OS=Homo sapiens GN=PRPF6 PE=1 SV=1	0	0	0	0	0	0	0	0	0	0	0	1	0	0	1
1017	1428	Q9UIG0	57.19	3	3	2	Carbamidomethylation	170902	Tyrosine-protein kinase BAZ1B OS=Homo sapiens GN=BAZ1B PE=1 SV=2	0	0	0	0	0	1	0	0	1	0	0	0	0	0	0
1601	1640	Q7L2E3	56.82	2	2	3		133938	Putative ATP-dependent RNA helicase DHX30 OS=Homo sapiens GN=DHX30 PE=1 SV=1	0	0	0	0	0	0	0	0	0	0	0	3	0	0	0
1601	1646	H7BXY3	56.82	2	2	3		130550	Putative ATP-dependent RNA helicase DHX30 OS=Homo sapiens GN=DHX30 PE=1 SV=1	0	0	0	0	0	0	0	0	0	0	0	3	0	0	0
1476	2104	Q99798	56.6	1	1	2		85425	Aconitate hydratase mitochondrial OS=Homo sapiens GN=ACO2 PE=1 SV=2	0	0	0	0	0	0	0	0	0	0	0	2	0	0	0
1476	2105	A2A274	56.6	1	1	2		87820	Aconitate hydratase mitochondrial OS=Homo sapiens GN=ACO2 PE=1 SV=1	0	0	0	0	0	0	0	0	0	0	0	2	0	0	0
1216	1734	O95696	56.01	2	2	2		119520	Bromodomain-containing protein 1 OS=Homo sapiens GN=BRD1 PE=1 SV=1	0	0	0	0	0	2	0	0	0	0	0	0	0	0	0
1216	1760	J3KQ61	56.01	2	2	4		57894	Bromodomain-containing protein 1 (Fragment) OS=Homo sapiens GN=BRD1 PE=1 SV=1	0	0	0	0	0	4	0	0	0	0	0	0	0	0	0
948	1908	Q8WVV4	55.97	1	1	2		68065	Protein POF1B OS=Homo sapiens GN=POF1B PE=1 SV=3	0	0	0	0	0	0	0	0	0	0	0	0	2	2	0
610	2143	Q5CZC0	55.83	2	2	0	Oxidation (M)	780624	Fibrous sheath-interacting protein 2 OS=Homo sapiens GN=FSIP2 PE=2 SV=4	0	0	0	0	0	0	0	0	0	0	0	0	0	0	0
2693	2542	P33991	55.15	1	1	1		96558	DNA replication licensing factor MCM4 OS=Homo sapiens GN=MCM4 PE=1 SV=5	0	0	0	0	0	0	0	0	0	0	0	1	0	0	0
2693	3410	E5RG31	55.15	1	1	3		31633	DNA replication licensing factor MCM4 (Fragment) OS=Homo sapiens GN=MCM4 PE=1 SV=8	0	0	0	0	0	0	0	0	0	0	0	3	0	0	0
1229	2150	Q15758	54.79	1	1	4		56598	Neutral amino acid transporter B(0) OS=Homo sapiens GN=SLC1A5 PE=1 SV=2	0	0	0	0	0	0	0	0	4	0	0	4	0	0	0
2949	3383	Q9Y617	54.55	1	1	4		40423	Phosphoserine aminotransferase OS=Homo sapiens GN=PSAT1 PE=1 SV=2	0	0	0	0	0	0	0	0	0	0	0	0	0	0	4
1604	1928	O75874	54.24	1	1	3		46659	Isocitrate dehydrogenase [NADP] cytoplasmic OS=Homo sapiens GN=IDH1 PE=1 SV=2	0	0	0	0	0	0	0	0	0	0	0	3	0	0	3
1186	1962	Q99459	54.18	2	1	2		92251	Cell division cycle 5-like protein OS=Homo sapiens GN=CDC5L PE=1 SV=2	0	0	0	0	0	0	0	1	0	0	0	1	0	0	0
477	1835	P14174	53.91	1	1	8	Carbamidomethylation	12476	Macrophage migration inhibitory factor OS=Homo sapiens GN=MIF PE=1 SV=4	8	0	0	0	0	0	8	0	0	8	8	0	8	8	0
395	2551	Q15784	53.86	2	1	4		41361	Neurogenic differentiation factor 2 OS=Homo sapiens GN=NEUROD2 PE=2 SV=2	2	2	2	2	0	2	2	2	2	2	2	2	2	0	2
1645	2083	K7EN98	53.42	2	1	14		14799	Tubulin beta-6 chain OS=Homo sapiens GN=TUBB6 PE=1 SV=1	0	0	4	0	0	0	0	0	0	0	0	10	0	0	0
1499	1866	O14776	53.29	1	1	1		123901	Transcription elongation regulator 1 OS=Homo sapiens GN=TCERG1 PE=1 SV=2	0	0	0	0	0	0	0	0	1	0	0	0	0	0	0
1499	1892	G3V220	53.29	1	1	1		116167	Transcription elongation regulator 1 OS=Homo sapiens GN=TCERG1 PE=1 SV=1	0	0	0	0	0	0	0	0	1	0	0	0	0	0	0
2811	2464	Q14807	52.93	1	1	2		73262	Kinesin-like protein KIF22 OS=Homo sapiens GN=KIF22 PE=1 SV=5	0	0	0	0	0	0	0	0	0	0	0	2	0	0	0
2811	2594	H3BRB3	52.93	1	1	2		67753	Kinesin-like protein OS=Homo sapiens GN=KIF22 PE=1 SV=1	0	0	0	0	0	0	0	0	0	0	0	2	0	0	0
2811	3281	H3BTH5	52.93	1	1	5		20610	Kinesin-like protein KIF22 (Fragment) OS=Homo sapiens GN=KIF22 PE=1 SV=2	0	0	0	0	0	0	0	0	0	0	0	5	0	0	0
614	1677	O60673	52.67	2	2	1		352776	DNA polymerase zeta catalytic subunit OS=Homo sapiens GN=REV3L PE=1 SV=2	0	0	0	0	0	0	0	0	0	0	0	0	0	0	0
1642	1985	F2Z393	52.59	1	1	3		35329	Transaldolase OS=Homo sapiens GN=TALDO1 PE=1 SV=1	0	0	0	0	0	0	0	0	0	0	0	0	0	0	3
1642	1986	P37837	52.59	1	1	3		37540	Transaldolase OS=Homo sapiens GN=TALDO1 PE=1 SV=2	0	0	0	0	0	0	0	0	0	0	0	0	0	0	3
1217	1862	O75223	52.29	2	2	11	Carbamidomethylation	21008	Gamma-glutamylcyclotransferase OS=Homo sapiens GN=GGCT PE=1 SV=1	0	0	0	0	0	0	0	0	0	0	0	0	0	11	0
360	1655	Q8TF72	51.96	1	1	0		216856	Protein Shroom3 OS=Homo sapiens GN=SHROOM3 PE=1 SV=2	0	0	0	0	0	0	0	0	0	0	0	0	0	0	0
1475	2067	Q9UBT2	51.85	1	1	1		71224	SUMO-activating enzyme subunit 2 OS=Homo sapiens GN=UBA2 PE=1 SV=2	0	0	0	0	0	0	0	0	0	0	0	1	0	0	1
1475	2823	K7EPL2	51.85	1	1	3		29386	SUMO-activating enzyme subunit 2 (Fragment) OS=Homo sapiens GN=UBA2 PE=1 SV=2	0	0	0	0	0	0	0	0	0	0	0	3	0	0	3
1648	2292	P62873	51.68	1	1	3		37377	Guanine nucleotide-binding protein G(I)/G(S)/G(T) subunit beta-1 OS=Homo sapiens GN=GNB1 PE=1 SV=3	0	0	0	0	0	0	0	0	3	0	0	0	0	0	3
1648	2354	C9JZN1	51.68	1	1	7		17033	Guanine nucleotide-binding protein G(I)/G(S)/G(T) subunit beta-2 (Fragment) OS=Homo sapiens GN=GNB2 PE=1 SV=1	0	0	0	0	0	0	0	0	7	0	0	0	0	0	7
1648	2355	C9JIS1	51.68	1	1	4		25538	Guanine nucleotide-binding protein G(I)/G(S)/G(T) subunit beta-2 (Fragment) OS=Homo sapiens GN=GNB2 PE=1 SV=1	0	0	0	0	0	0	0	0	4	0	0	0	0	0	4
1648	2356	C9JXA5	51.68	1	1	4		27561	Guanine nucleotide-binding protein G(I)/G(S)/G(T) subunit beta-2 (Fragment) OS=Homo sapiens GN=GNB2 PE=1 SV=1	0	0	0	0	0	0	0	0	4	0	0	0	0	0	4
1648	2357	P62879	51.68	1	1	3		37331	Guanine nucleotide-binding protein G(I)/G(S)/G(T) subunit beta-2 OS=Homo sapiens GN=GNB2 PE=1 SV=3	0	0	0	0	0	0	0	0	3	0	0	0	0	0	3
1648	2631	F5H8J8	51.68	1	1	4		25482	Guanine nucleotide-binding protein G(I)/G(S)/G(T) subunit beta-3 (Fragment) OS=Homo sapiens GN=GNB3 PE=1 SV=1	0	0	0	0	0	0	0	0	4	0	0	0	0	0	4
1648	2632	F5H100	51.68	1	1	4		25482	Guanine nucleotide-binding protein G(I)/G(S)/G(T) subunit beta-3 (Fragment) OS=Homo sapiens GN=GNB3 PE=1 SV=2	0	0	0	0	0	0	0	0	4	0	0	0	0	0	4
1648	2633	F5H0S8	51.68	1	1	4		29245	Guanine nucleotide-binding protein G(I)/G(S)/G(T) subunit beta-3 (Fragment) OS=Homo sapiens GN=GNB3 PE=1 SV=8	0	0	0	0	0	0	0	0	4	0	0	0	0	0	4
1648	2634	E9PCP0	51.68	1	1	3		37118	Guanine nucleotide-binding protein G(I)/G(S)/G(T) subunit beta-3 OS=Homo sapiens GN=GNB3 PE=1 SV=2	0	0	0	0	0	0	0	0	3	0	0	0	0	0	3
1648	2635	P16520	51.68	1	1	3		37221	Guanine nucleotide-binding protein G(I)/G(S)/G(T) subunit beta-3 OS=Homo sapiens GN=GNB3 PE=1 SV=1	0	0	0	0	0	0	0	0	3	0	0	0	0	0	3
1648	3241	C9JD14	51.68	1	1	13		9103	Guanine nucleotide-binding protein subunit beta-4 (Fragment) OS=Homo sapiens GN=GNB4 PE=1 SV=1	0	0	0	0	0	0	0	0	13	0	0	0	0	0	13
1648	3242	B1AKQ8	51.68	1	1	9		12198	Guanine nucleotide-binding protein G(I)/G(S)/G(T) subunit beta-1 (Fragment) OS=Homo sapiens GN=GNB1 PE=1 SV=8	0	0	0	0	0	0	0	0	9	0	0	0	0	0	9
1648	3243	F6X3N5	51.68	1	1	6		18340	Guanine nucleotide-binding protein G(I)/G(S)/G(T) subunit beta-1 (Fragment) OS=Homo sapiens GN=GNB1 PE=1 SV=1	0	0	0	0	0	0	0	0	6	0	0	0	0	0	6
1648	3244	F6UT28	51.68	1	1	6		18426	Guanine nucleotide-binding protein G(I)/G(S)/G(T) subunit beta-1 (Fragment) OS=Homo sapiens GN=GNB1 PE=1 SV=1	0	0	0	0	0	0	0	0	6	0	0	0	0	0	6
1648	3245	E7EP32	51.68	1	1	3		32408	Guanine nucleotide-binding protein G(I)/G(S)/G(T) subunit beta-2 OS=Homo sapiens GN=GNB2 PE=1 SV=1	0	0	0	0	0	0	0	0	3	0	0	0	0	0	3
1648	3246	Q9HAV0	51.68	1	1	3		37567	Guanine nucleotide-binding protein subunit beta-4 OS=Homo sapiens GN=GNB4 PE=1 SV=3	0	0	0	0	0	0	0	0	3	0	0	0	0	0	3
2199	2172	Q5T8P6	51.61	1	1	1		113597	RNA-binding protein 26 OS=Homo sapiens GN=RBM26 PE=1 SV=3	0	0	1	0	0	0	0	0	0	0	0	0	0	0	0
2199	2173	A0A087X0H9	51.61	1	1	1		113794	RNA-binding protein 26 OS=Homo sapiens GN=RBM26 PE=1 SV=1	0	0	1	0	0	0	0	0	0	0	0	0	0	0	0
2199	4000	E2PSN0	51.61	1	1	8		19007	RNA-binding protein 26 (Fragment) OS=Homo sapiens GN=RBM26 PE=1 SV=1	0	0	8	0	0	0	0	0	0	0	0	0	0	0	0
1536	1764	O00116	49.7	1	1	1		72912	Alkyldihydroxyacetonephosphate synthase peroxisomal OS=Homo sapiens GN=AGPS PE=1 SV=1	0	0	0	0	0	0	0	0	0	0	0	1	0	0	0
2565	2465	P01008	49.63	1	1	2		52602	Antithrombin-III OS=Homo sapiens GN=SERPINC1 PE=1 SV=1	0	0	2	0	0	0	0	0	0	0	0	0	0	0	0
2565	4010	Q8TCE1	49.63	1	1	4		29092	Antithrombin-III OS=Homo sapiens GN=SERPINC1 PE=1 SV=1	0	0	4	0	0	0	0	0	0	0	0	0	0	0	0
438	1924	Q6P0N6	48.97	1	1	1	Carbamidomethylation	132290	DST protein OS=Homo sapiens GN=DST PE=1 SV=1	0	0	1	0	0	0	0	0	1	0	1	1	0	0	1
438	1949	E9PHM6	48.97	1	1	0	Carbamidomethylation	629794	Dystonin OS=Homo sapiens GN=DST PE=1 SV=3	0	0	0	0	0	0	0	0	0	0	0	0	0	0	0
438	1950	F6QMI7	48.97	1	1	0	Carbamidomethylation	633674	Dystonin OS=Homo sapiens GN=DST PE=1 SV=2	0	0	0	0	0	0	0	0	0	0	0	0	0	0	0
438	1951	F8W9J4	48.97	1	1	0	Carbamidomethylation	847987	Dystonin OS=Homo sapiens GN=DST PE=1 SV=1	0	0	0	0	0	0	0	0	0	0	0	0	0	0	0
438	1952	Q03001	48.97	1	1	0	Carbamidomethylation	860679	Dystonin OS=Homo sapiens GN=DST PE=1 SV=4	0	0	0	0	0	0	0	0	0	0	0	0	0	0	0
2946	3051	Q9UBB4	48.4	1	1	2		53489	Ataxin-10 OS=Homo sapiens GN=ATXN10 PE=1 SV=1	0	0	0	0	0	0	0	0	0	0	0	0	0	0	2
2946	3401	A0A1W2PQD2	48.4	1	1	3		44603	Ataxin-10 OS=Homo sapiens GN=ATXN10 PE=1 SV=1	0	0	0	0	0	0	0	0	0	0	0	0	0	0	3
1781	4057	H7BY36	47.86	1	1	5		32190	RNA-binding protein EWS (Fragment) OS=Homo sapiens GN=EWSR1 PE=1 SV=1	0	0	0	0	0	0	5	0	0	0	0	0	0	0	0
1781	4058	A0A0D9SFL3	47.86	1	1	2		61415	RNA-binding protein EWS OS=Homo sapiens GN=EWSR1 PE=1 SV=1	0	0	0	0	0	0	2	0	0	0	0	0	0	0	0
1781	4059	C9JGE3	47.86	1	1	2		65135	EWS RNA-binding protein variant 6 OS=Homo sapiens GN=EWSR1 PE=1 SV=2	0	0	0	0	0	0	2	0	0	0	0	0	0	0	0
1781	4060	Q01844	47.86	1	1	2		68478	RNA-binding protein EWS OS=Homo sapiens GN=EWSR1 PE=1 SV=1	0	0	0	0	0	0	2	0	0	0	0	0	0	0	0
2814	2951	P40937	47.86	1	1	4		38497	Replication factor C subunit 5 OS=Homo sapiens GN=RFC5 PE=1 SV=1	0	0	0	0	0	0	0	0	0	0	0	4	0	0	0
1711	2047	Q29RF7	47.19	2	2	2		150830	Sister chromatid cohesion protein PDS5 homolog A OS=Homo sapiens GN=PDS5A PE=1 SV=1	0	0	0	0	0	0	0	0	0	0	0	2	0	0	0
700	2487	E9PP50	47.11	1	1	8	Acetylation (Protein N-term)	17778	Cofilin-1 (Fragment) OS=Homo sapiens GN=CFL1 PE=1 SV=8	0	0	0	0	0	0	8	8	8	0	0	8	8	0	8
700	2488	P23528	47.11	1	1	7	Acetylation (Protein N-term)	18502	Cofilin-1 OS=Homo sapiens GN=CFL1 PE=1 SV=3	0	0	0	0	0	0	7	7	7	0	0	7	7	0	7
700	3008	E9PS23	47.11	1	1	13	Acetylation (Protein N-term)	10080	Cofilin-1 (Fragment) OS=Homo sapiens GN=CFL1 PE=1 SV=8	0	0	0	0	0	0	13	13	13	0	0	13	13	0	13
1197	2048	A0A1B0GW44	46.46	1	1	2		43688	Cathepsin D OS=Homo sapiens GN=CTSD PE=1 SV=1	0	0	2	0	0	0	0	0	2	0	0	0	0	0	0
1197	2049	A0A1B0GVP3	46.46	1	1	2		43687	Cathepsin D OS=Homo sapiens GN=CTSD PE=1 SV=1	0	0	2	0	0	0	0	0	2	0	0	0	0	0	0
1197	2050	A0A1B0GV23	46.46	1	1	2		43831	Cathepsin D OS=Homo sapiens GN=CTSD PE=1 SV=1	0	0	2	0	0	0	0	0	2	0	0	0	0	0	0
1197	2051	A0A1B0GVD5	46.46	1	1	2		44238	Cathepsin D OS=Homo sapiens GN=CTSD PE=1 SV=1	0	0	2	0	0	0	0	0	2	0	0	0	0	0	0
1197	2052	A0A1B0GWE8	46.46	1	1	2		44353	Cathepsin D OS=Homo sapiens GN=CTSD PE=1 SV=1	0	0	2	0	0	0	0	0	2	0	0	0	0	0	0
1197	2053	P07339	46.46	1	1	2		44552	Cathepsin D OS=Homo sapiens GN=CTSD PE=1 SV=1	0	0	2	0	0	0	0	0	2	0	0	0	0	0	0
1197	2177	H7C1V0	46.46	1	1	4		20371	Cathepsin D (Fragment) OS=Homo sapiens GN=CTSD PE=1 SV=1	0	0	4	0	0	0	0	0	4	0	0	0	0	0	0
1196	1820	Q92747	45.8	2	2	5		41569	Actin-related protein 2/3 complex subunit 1A OS=Homo sapiens GN=ARPC1A PE=2 SV=2	0	0	0	5	3	0	0	0	0	0	0	0	0	0	0
3071	4023	P28072	45.74	1	1	5		25358	Proteasome subunit beta type-6 OS=Homo sapiens GN=PSMB6 PE=1 SV=4	0	0	0	0	0	0	0	0	0	0	0	0	0	5	0
2691	2347	H0Y3P2	45.7	1	1	1		98118	Eukaryotic translation initiation factor 4 gamma 2 OS=Homo sapiens GN=EIF4G2 PE=1 SV=1	0	0	0	0	0	0	0	0	0	0	0	1	0	0	0
2691	2349	D3DQV9	45.7	1	1	1		102330	Eukaryotic translation initiation factor 4 gamma 2 (Fragment) OS=Homo sapiens GN=EIF4G2 PE=1 SV=1	0	0	0	0	0	0	0	0	0	0	0	1	0	0	0
2691	2350	P78344	45.7	1	1	1		102362	Eukaryotic translation initiation factor 4 gamma 2 OS=Homo sapiens GN=EIF4G2 PE=1 SV=1	0	0	0	0	0	0	0	0	0	0	0	1	0	0	0
2691	2718	E9PKF8	45.7	1	1	6		20674	Eukaryotic translation initiation factor 4 gamma 2 (Fragment) OS=Homo sapiens GN=EIF4G2 PE=1 SV=8	0	0	0	0	0	0	0	0	0	0	0	6	0	0	0
1228	2018	Q8N8S7	45.61	2	1	3		66510	Protein enabled homolog OS=Homo sapiens GN=ENAH PE=1 SV=2	0	0	0	0	0	0	0	0	0	0	0	1	0	0	3
1228	2046	A0A0U1RRM6	45.61	2	1	2		87400	Protein enabled homolog OS=Homo sapiens GN=ENAH PE=1 SV=1	0	0	0	0	0	0	0	0	0	0	0	1	0	0	2
968	1870	Q15111	45.56	1	1	1		122728	Inactive phospholipase C-like protein 1 OS=Homo sapiens GN=PLCL1 PE=1 SV=3	0	0	0	1	0	0	0	0	0	0	0	0	0	0	0
1141	1638	O76094	45.43	1	1	2		74606	Signal recognition particle subunit SRP72 OS=Homo sapiens GN=SRP72 PE=1 SV=3	0	0	0	0	0	0	0	0	0	2	0	0	0	0	0
1606	2156	O15226	45.21	1	1	2	Carbamidomethylation	77673	NF-kappa-B-repressing factor OS=Homo sapiens GN=NKRF PE=1 SV=2	0	0	0	0	0	0	0	0	0	0	0	2	0	0	0
894	2000	Q7Z2Y8	45.19	1	1	0		279046	Interferon-induced very large GTPase 1 OS=Homo sapiens GN=GVINP1 PE=2 SV=2	0	0	0	0	0	0	0	0	0	0	0	0	0	0	0
857	2161	P01024	44.92	1	1	0		187147	Complement C3 OS=Homo sapiens GN=C3 PE=1 SV=2	0	0	0	0	0	0	0	0	0	0	0	0	0	0	0
1073	1806	Q9BQS8	44.67	1	1	1		166982	FYVE and coiled-coil domain-containing protein 1 OS=Homo sapiens GN=FYCO1 PE=1 SV=3	0	0	0	0	0	0	0	0	0	0	0	0	0	1	0
630	2123	B2RTY4	44.64	2	1	1	Carbamidomethylation	292704	Unconventional myosin-IXa OS=Homo sapiens GN=MYO9A PE=1 SV=2	0	0	0	0	0	0	0	0	0	0	0	0	0	0	1
630	2126	H3BRD5	44.64	2	1	1	Carbamidomethylation	276004	Unconventional myosin-IXa OS=Homo sapiens GN=MYO9A PE=1 SV=1	0	0	0	0	0	0	0	0	0	0	0	0	0	0	1
560	4037	M0QX76	44.6	1	1	20		5558	40S ribosomal protein S16 (Fragment) OS=Homo sapiens GN=RPS16 PE=1 SV=1	0	0	0	0	0	20	20	20	0	20	20	0	0	0	0
560	4038	M0R1M5	44.6	1	1	12		9366	40S ribosomal protein S16 (Fragment) OS=Homo sapiens GN=RPS16 PE=1 SV=1	0	0	0	0	0	12	12	12	0	12	12	0	0	0	0
560	4039	M0R3H0	44.6	1	1	10		11075	40S ribosomal protein S16 OS=Homo sapiens GN=RPS16 PE=1 SV=1	0	0	0	0	0	10	10	10	0	10	10	0	0	0	0
560	4040	M0R210	44.6	1	1	8		14419	40S ribosomal protein S16 OS=Homo sapiens GN=RPS16 PE=1 SV=1	0	0	0	0	0	8	8	8	0	8	8	0	0	0	0
560	4041	P62249	44.6	1	1	7		16445	40S ribosomal protein S16 OS=Homo sapiens GN=RPS16 PE=1 SV=2	0	0	0	0	0	7	7	7	0	7	7	0	0	0	0
560	4042	Q6IPX4	44.6	1	1	7		17107	40S ribosomal protein S16 OS=Homo sapiens GN=RPS16 PE=1 SV=1	0	0	0	0	0	7	7	7	0	7	7	0	0	0	0
1713	2711	G3V2F5	44.4	1	1	14	Acetylation (Protein N-term)	8730	Protein arginine N-methyltransferase 5 OS=Homo sapiens GN=PRMT5 PE=1 SV=1	0	0	0	0	0	0	14	0	0	0	0	14	0	0	0
1713	4017	G3V507	44.4	1	1	29	Acetylation (Protein N-term)	4002	Protein arginine N-methyltransferase 5 OS=Homo sapiens GN=PRMT5 PE=1 SV=1	0	0	0	0	0	0	29	0	0	0	0	29	0	0	0
1713	4018	G3V580	44.4	1	1	7	Acetylation (Protein N-term)	20375	Protein arginine N-methyltransferase 5 (Fragment) OS=Homo sapiens GN=PRMT5 PE=1 SV=1	0	0	0	0	0	0	7	0	0	0	0	7	0	0	0
1713	4019	G3V2L6	44.4	1	1	7	Acetylation (Protein N-term)	20840	Protein arginine N-methyltransferase 5 (Fragment) OS=Homo sapiens GN=PRMT5 PE=1 SV=1	0	0	0	0	0	0	7	0	0	0	0	7	0	0	0
1713	4020	G3V2X6	44.4	1	1	6	Acetylation (Protein N-term)	20588	Protein arginine N-methyltransferase 5 (Fragment) OS=Homo sapiens GN=PRMT5 PE=1 SV=1	0	0	0	0	0	0	6	0	0	0	0	6	0	0	0
1713	4021	C9JSX3	44.4	1	1	6	Acetylation (Protein N-term)	20590	Protein arginine N-methyltransferase 5 (Fragment) OS=Homo sapiens GN=PRMT5 PE=1 SV=2	0	0	0	0	0	0	6	0	0	0	0	6	0	0	0
1713	4022	O14744	44.4	1	1	2	Acetylation (Protein N-term)	72684	Protein arginine N-methyltransferase 5 OS=Homo sapiens GN=PRMT5 PE=1 SV=4	0	0	0	0	0	0	2	0	0	0	0	2	0	0	0
716	2154	P42694	44.17	1	1	0		218968	Probable helicase with zinc finger domain OS=Homo sapiens GN=HELZ PE=1 SV=2	0	0	0	0	0	0	0	0	0	0	0	0	0	0	0
600	3289	Q01469	43.3	1	1	7	Acetylation (Protein N-term)	15164	Fatty acid-binding protein epidermal OS=Homo sapiens GN=FABP5 PE=1 SV=3	0	0	0	7	7	0	7	7	7	0	0	7	7	7	0
1231	2717	P55010	43.21	1	1	3		49223	Eukaryotic translation initiation factor 5 OS=Homo sapiens GN=EIF5 PE=1 SV=2	0	0	0	0	0	0	0	0	0	0	0	0	0	0	3
1780	4035	O95816	43.16	1	1	5		23772	BAG family molecular chaperone regulator 2 OS=Homo sapiens GN=BAG2 PE=1 SV=1	0	0	0	0	0	0	0	0	0	0	0	0	5	5	0
751	1714	E7ENL6	42.84	1	1	1		278115	Collagen alpha-3(VI) chain OS=Homo sapiens GN=COL6A3 PE=1 SV=2	0	0	1	0	0	1	0	0	0	0	0	0	0	0	0
751	1719	P12111	42.84	1	1	1		343668	Collagen alpha-3(VI) chain OS=Homo sapiens GN=COL6A3 PE=1 SV=5	0	0	1	0	0	1	0	0	0	0	0	0	0	0	0
2457	2341	Q92990	42.61	1	1	2	Acetylation (Protein N-term)	68208	Glomulin OS=Homo sapiens GN=GLMN PE=1 SV=2	0	0	0	0	0	0	0	0	0	0	0	2	0	0	0
2692	2383	Q6PI48	42.59	1	1	3		73563	Aspartate--tRNA ligase mitochondrial OS=Homo sapiens GN=DARS2 PE=1 SV=1	0	0	0	0	0	0	0	0	3	0	0	0	0	0	0
1102	1937	E9PDF6	42.24	1	1	1		128481	Unconventional myosin-Ib OS=Homo sapiens GN=MYO1B PE=1 SV=1	0	0	0	0	0	0	0	0	0	0	0	1	0	0	0
1102	1938	O43795	42.24	1	1	1		131985	Unconventional myosin-Ib OS=Homo sapiens GN=MYO1B PE=1 SV=3	0	0	0	0	0	0	0	0	0	0	0	1	0	0	0
1474	2024	Q9HAV4	42.17	1	1	1		136311	Exportin-5 OS=Homo sapiens GN=XPO5 PE=1 SV=1	0	0	0	0	0	0	0	0	0	0	0	1	0	0	1
1716	2976	P57740	41.93	1	1	1		106374	Nuclear pore complex protein Nup107 OS=Homo sapiens GN=NUP107 PE=1 SV=1	0	0	0	0	0	0	0	0	1	0	0	1	0	0	0
1716	3311	H0YG15	41.93	1	1	12		9238	Nuclear pore complex protein Nup107 (Fragment) OS=Homo sapiens GN=NUP107 PE=1 SV=1	0	0	0	0	0	0	0	0	12	0	0	12	0	0	0
1683	2257	Q8WWY3	41.27	1	1	2		55456	U4/U6 small nuclear ribonucleoprotein Prp31 OS=Homo sapiens GN=PRPF31 PE=1 SV=2	0	0	0	0	0	0	0	0	0	0	0	2	0	0	0
1086	1864	Q96M86	41.19	1	1	0		533650	Dynein heavy chain domain-containing protein 1 OS=Homo sapiens GN=DNHD1 PE=2 SV=2	0	0	0	0	0	0	0	0	0	0	0	0	0	0	0
530	2695	Q8N7Z5	41.11	2	1	1		210814	Putative ankyrin repeat domain-containing protein 31 OS=Homo sapiens GN=ANKRD31 PE=5 SV=2	0	0	1	0	0	0	0	0	1	0	0	0	0	0	0
530	2696	D6RJB7	41.11	2	1	1		217505	Putative ankyrin repeat domain-containing protein 31 OS=Homo sapiens GN=ANKRD31 PE=4 SV=2	0	0	1	0	0	0	0	0	1	0	0	0	0	0	0
1371	2058	Q8TCU4	41.03	1	1	0		460969	Alstrom syndrome protein 1 OS=Homo sapiens GN=ALMS1 PE=1 SV=3	0	0	0	0	0	0	0	0	0	0	0	0	0	0	0
1371	2059	A0A087WZY3	41.03	1	1	0		461066	Alstrom syndrome protein 1 OS=Homo sapiens GN=ALMS1 PE=1 SV=1	0	0	0	0	0	0	0	0	0	0	0	0	0	0	0
1080	2273	Q9H2D6	40.75	1	1	0		261373	TRIO and F-actin-binding protein OS=Homo sapiens GN=TRIOBP PE=1 SV=3	0	0	0	0	0	0	0	0	0	0	0	0	0	0	0
2951	3630	Q14126	40.63	1	1	2		122294	Desmoglein-2 OS=Homo sapiens GN=DSG2 PE=1 SV=2	0	0	0	0	0	0	0	0	0	0	0	2	0	0	0
1503	2169	Q9UDT6	40.4	2	1	2		115837	CAP-Gly domain-containing linker protein 2 OS=Homo sapiens GN=CLIP2 PE=1 SV=1	0	0	1	0	0	0	0	0	0	0	0	0	1	0	0
819	2285	P04083	40.09	1	1	2		38714	Annexin A1 OS=Homo sapiens GN=ANXA1 PE=1 SV=2	0	0	0	0	0	0	2	2	0	0	0	2	2	2	0
2126	2326	H0YCK3	40.02	1	1	1	Carbamidomethylation	132647	Double-stranded RNA-specific adenosine deaminase (Fragment) OS=Homo sapiens GN=ADAR PE=1 SV=1	0	0	0	0	0	0	0	0	0	0	0	1	0	0	0
2126	2329	P55265	40.02	1	1	1	Carbamidomethylation	136066	Double-stranded RNA-specific adenosine deaminase OS=Homo sapiens GN=ADAR PE=1 SV=4	0	0	0	0	0	0	0	0	0	0	0	1	0	0	0
893	1984	P49454	40.01	1	1	0		367765	Centromere protein F OS=Homo sapiens GN=CENPF PE=1 SV=2	0	0	0	0	0	0	0	0	0	0	0	0	0	0	0
1609	2286	Q13515	39.93	1	1	2		45880	Phakinin OS=Homo sapiens GN=BFSP2 PE=1 SV=1	0	0	0	0	2	0	0	0	0	0	0	0	0	0	0
864	2864	H0Y7V4	39.91	1	1	0		478874	Dynein heavy chain 8 axonemal OS=Homo sapiens GN=DNAH8 PE=1 SV=1	0	0	0	0	0	0	0	0	0	0	0	0	0	0	0
864	2899	A0A075B6F3	39.91	1	1	0		538600	Dynein heavy chain 8 axonemal OS=Homo sapiens GN=DNAH8 PE=1 SV=2	0	0	0	0	0	0	0	0	0	0	0	0	0	0	0
864	2939	Q96JB1	39.91	1	1	0		514668	Dynein heavy chain 8 axonemal OS=Homo sapiens GN=DNAH8 PE=1 SV=2	0	0	0	0	0	0	0	0	0	0	0	0	0	0	0
1539	2127	Q14624	39.66	1	1	1		103357	Inter-alpha-trypsin inhibitor heavy chain H4 OS=Homo sapiens GN=ITIH4 PE=1 SV=4	0	0	0	0	0	0	0	0	0	0	0	0	0	0	1
1539	2128	B7ZKJ8	39.66	1	1	1		103881	ITIH4 protein OS=Homo sapiens GN=ITIH4 PE=1 SV=1	0	0	0	0	0	0	0	0	0	0	0	0	0	0	1
152	1992	A0A087WTD7	39.66	1	1	1		161184	A-kinase anchor protein 13 OS=Homo sapiens GN=AKAP13 PE=1 SV=1	0	0	1	1	0	1	1	1	1	0	0	1	1	1	1
152	1993	A8MYJ1	39.66	1	1	1		161840	A-kinase anchor protein 13 OS=Homo sapiens GN=AKAP13 PE=1 SV=3	0	0	1	1	0	1	1	1	1	0	0	1	1	1	1
152	2001	Q12802	39.66	1	1	0		307550	A-kinase anchor protein 13 OS=Homo sapiens GN=AKAP13 PE=1 SV=2	0	0	0	0	0	0	0	0	0	0	0	0	0	0	0
2694	2554	A0A0D9SFB1	39.31	1	1	1		94017	Dynamin-1 OS=Homo sapiens GN=DNM1 PE=1 SV=1	0	0	0	0	0	0	0	0	0	0	0	0	0	0	1
2694	2556	Q05193	39.31	1	1	1		97408	Dynamin-1 OS=Homo sapiens GN=DNM1 PE=1 SV=2	0	0	0	0	0	0	0	0	0	0	0	0	0	0	1
2694	3615	P50570	39.31	1	1	1		98064	Dynamin-2 OS=Homo sapiens GN=DNM2 PE=1 SV=2	0	0	0	0	0	0	0	0	0	0	0	0	0	0	1
1359	1934	Q8TDW7	38.56	1	1	0	Carbamidomethylation	505527	Protocadherin Fat 3 OS=Homo sapiens GN=FAT3 PE=2 SV=2	0	0	0	0	0	0	0	0	0	0	0	0	0	0	0
1359	1991	E9PQ73	38.56	1	1	0	Carbamidomethylation	488845	Protocadherin Fat 3 OS=Homo sapiens GN=FAT3 PE=1 SV=1	0	0	0	0	0	0	0	0	0	0	0	0	0	0	0
1171	2068	Q93009	38.43	1	1	1		128302	Ubiquitin carboxyl-terminal hydrolase 7 OS=Homo sapiens GN=USP7 PE=1 SV=2	0	0	0	0	0	0	0	0	1	0	0	0	0	0	0
891	2158	Q9UBC5	38.43	1	1	1	Carbamidomethylation	118401	Unconventional myosin-Ia OS=Homo sapiens GN=MYO1A PE=2 SV=1	0	0	1	0	0	0	0	0	0	0	0	0	0	0	0
1156	2144	Q9UBT6	38.25	1	1	2	Oxidation (M)	98809	DNA polymerase kappa OS=Homo sapiens GN=POLK PE=1 SV=1	0	0	0	0	0	0	2	0	0	0	0	0	0	0	0
1687	2628	P36776	38.08	1	1	1		106489	Lon protease homolog mitochondrial OS=Homo sapiens GN=LONP1 PE=1 SV=2	0	0	0	0	0	0	0	0	1	0	0	1	0	0	0
1687	3016	K7EJE8	38.08	1	1	1		93297	Lon protease homolog mitochondrial OS=Homo sapiens GN=LONP1 PE=1 SV=1	0	0	0	0	0	0	0	0	1	0	0	1	0	0	0
1687	3017	K7EKE6	38.08	1	1	1		95180	Lon protease homolog mitochondrial OS=Homo sapiens GN=LONP1 PE=1 SV=1	0	0	0	0	0	0	0	0	1	0	0	1	0	0	0
875	2008	H0Y843	37.83	2	2	2		136766	EF-hand calcium-binding domain-containing protein 5 (Fragment) OS=Homo sapiens GN=EFCAB5 PE=1 SV=1	0	0	0	0	0	0	0	0	0	0	0	0	1	1	0
875	2010	K7EJC3	37.83	2	2	3		89633	EF-hand calcium-binding domain-containing protein 5 (Fragment) OS=Homo sapiens GN=EFCAB5 PE=1 SV=1	0	0	0	0	0	0	0	0	0	0	0	0	1	1	0
1207	2481	O60749	37.8	1	1	3		58471	Sorting nexin-2 OS=Homo sapiens GN=SNX2 PE=1 SV=2	0	0	0	0	0	0	0	0	0	0	0	0	0	0	3
1220	2251	H0YLS6	37.64	1	1	8		13948	Proteasome subunit alpha type OS=Homo sapiens GN=PSMA4 PE=1 SV=1	0	0	0	0	0	8	0	0	0	0	8	0	0	0	0
1220	2466	P25789	37.64	1	1	4		29484	Proteasome subunit alpha type-4 OS=Homo sapiens GN=PSMA4 PE=1 SV=1	0	0	0	0	0	4	0	0	0	0	4	0	0	0	0
1220	3084	H0YLC2	37.64	1	1	6		19654	Proteasome subunit alpha type OS=Homo sapiens GN=PSMA4 PE=1 SV=1	0	0	0	0	0	6	0	0	0	0	6	0	0	0	0
1220	3085	H0YKT8	37.64	1	1	6		19962	Proteasome subunit beta type (Fragment) OS=Homo sapiens GN=PSMA4 PE=1 SV=8	0	0	0	0	0	6	0	0	0	0	6	0	0	0	0
1220	3086	H0YMI6	37.64	1	1	5		20527	Proteasome subunit alpha type (Fragment) OS=Homo sapiens GN=PSMA4 PE=1 SV=1	0	0	0	0	0	5	0	0	0	0	5	0	0	0	0
1220	3087	H0YMA1	37.64	1	1	5		23271	Proteasome subunit alpha type (Fragment) OS=Homo sapiens GN=PSMA4 PE=1 SV=1	0	0	0	0	0	5	0	0	0	0	5	0	0	0	0
1220	3088	H0YMZ1	37.64	1	1	5		24526	Proteasome subunit alpha type (Fragment) OS=Homo sapiens GN=PSMA4 PE=1 SV=8	0	0	0	0	0	5	0	0	0	0	5	0	0	0	0
1220	3089	H0YL69	37.64	1	1	4		26376	Proteasome subunit alpha type (Fragment) OS=Homo sapiens GN=PSMA4 PE=1 SV=1	0	0	0	0	0	4	0	0	0	0	4	0	0	0	0
1220	3455	H0YN18	37.64	1	1	4		26282	Proteasome endopeptidase complex OS=Homo sapiens GN=PSMA4 PE=1 SV=1	0	0	0	0	0	4	0	0	0	0	4	0	0	0	0
976	2857	B9A064	37.56	1	1	4		23063	Immunoglobulin lambda-like polypeptide 5 OS=Homo sapiens GN=IGLL5 PE=2 SV=2	0	0	0	0	0	0	0	0	0	0	0	0	0	0	4
976	2858	A0A0B4J231	37.56	1	1	4		23150	Immunoglobulin lambda-like polypeptide 5 OS=Homo sapiens GN=IGLL5 PE=1 SV=1	0	0	0	0	0	0	0	0	0	0	0	0	0	0	4
821	4102	O43768	37.5	1	1	13	Oxidation (M)	13389	Alpha-endosulfine OS=Homo sapiens GN=ENSA PE=1 SV=1	0	0	0	0	13	0	0	13	0	0	0	0	13	13	0
881	2216	H7BZ41	37.22	1	1	1	Carbamidomethylation	235676	Lipoxygenase homology domain-containing protein 1 OS=Homo sapiens GN=LOXHD1 PE=1 SV=2	0	0	0	1	0	0	0	0	0	0	0	0	0	0	0
1782	4124	B5MCP9	36.96	1	1	6		21312	40S ribosomal protein S7 OS=Homo sapiens GN=RPS7 PE=1 SV=1	0	0	0	0	0	0	0	0	0	6	6	0	0	0	0
1782	4125	P62081	36.96	1	1	6		22127	40S ribosomal protein S7 OS=Homo sapiens GN=RPS7 PE=1 SV=1	0	0	0	0	0	0	0	0	0	6	6	0	0	0	0
3072	4141	M0QX71	36.84	1	1	4		25477	Glutamate-rich WD repeat-containing protein 1 (Fragment) OS=Homo sapiens GN=GRWD1 PE=1 SV=1	0	0	0	0	0	0	0	0	0	0	0	0	0	0	4
3072	4142	Q9BQ67	36.84	1	1	2		49419	Glutamate-rich WD repeat-containing protein 1 OS=Homo sapiens GN=GRWD1 PE=1 SV=1	0	0	0	0	0	0	0	0	0	0	0	0	0	0	2
2564	2225	O43684	36.72	1	1	3		37155	Mitotic checkpoint protein BUB3 OS=Homo sapiens GN=BUB3 PE=1 SV=1	0	0	0	0	0	0	0	0	0	0	0	0	0	0	3
2564	2278	J3QT28	36.72	1	1	4		31704	Mitotic checkpoint protein BUB3 (Fragment) OS=Homo sapiens GN=BUB3 PE=1 SV=1	0	0	0	0	0	0	0	0	0	0	0	0	0	0	4
1239	3726	F8WF66	36.56	1	1	7		12920	Tyrosine-protein phosphatase non-receptor type 7 OS=Homo sapiens GN=PTPN7 PE=1 SV=1	0	0	0	0	0	7	0	0	0	0	0	0	0	0	0
1239	3727	E9PE54	36.56	1	1	6		15553	Tyrosine-protein phosphatase non-receptor type 7 (Fragment) OS=Homo sapiens GN=PTPN7 PE=1 SV=1	0	0	0	0	0	6	0	0	0	0	0	0	0	0	0
1239	3728	E7EUM0	36.56	1	1	5		17123	Tyrosine-protein phosphatase non-receptor type 7 (Fragment) OS=Homo sapiens GN=PTPN7 PE=1 SV=1	0	0	0	0	0	5	0	0	0	0	0	0	0	0	0
1239	3729	H7C5I3	36.56	1	1	5		18520	Tyrosine-protein phosphatase non-receptor type 7 (Fragment) OS=Homo sapiens GN=PTPN7 PE=1 SV=2	0	0	0	0	0	5	0	0	0	0	0	0	0	0	0
1239	3738	P35236	36.56	1	1	2		40529	Tyrosine-protein phosphatase non-receptor type 7 OS=Homo sapiens GN=PTPN7 PE=1 SV=3	0	0	0	0	0	2	0	0	0	0	0	0	0	0	0
1239	3743	J3KR55	36.56	1	1	2		49139	Tyrosine-protein phosphatase non-receptor type 7 (Fragment) OS=Homo sapiens GN=PTPN7 PE=1 SV=1	0	0	0	0	0	2	0	0	0	0	0	0	0	0	0
584	2856	Q9P0W8	36.54	1	1	1		67719	Spermatogenesis-associated protein 7 OS=Homo sapiens GN=SPATA7 PE=1 SV=3	0	0	1	0	0	0	0	0	0	0	0	0	0	0	0
584	6563	G3V2V4	36.54	1	1	9		8752	Spermatogenesis-associated protein 7 OS=Homo sapiens GN=SPATA7 PE=4 SV=1	0	0	9	0	0	0	0	0	0	0	0	0	0	0	0
2947	3177	Q5VXN0	36.45	1	1	4		24605	Ribosome production factor 2 homolog (Fragment) OS=Homo sapiens GN=RPF2 PE=1 SV=1	0	0	0	4	0	0	0	0	0	0	0	0	0	0	0
2947	3180	Q9H7B2	36.45	1	1	3		35583	Ribosome production factor 2 homolog OS=Homo sapiens GN=RPF2 PE=1 SV=2	0	0	0	3	0	0	0	0	0	0	0	0	0	0	0
1232	3653	J3QL05	36.28	1	1	6		15156	Serine/arginine-rich-splicing factor 2 (Fragment) OS=Homo sapiens GN=SRSF2 PE=1 SV=1	0	0	0	0	0	0	0	0	6	0	0	6	0	0	6
1232	3654	J3KP15	36.28	1	1	6		15371	Serine/arginine-rich-splicing factor 2 (Fragment) OS=Homo sapiens GN=SRSF2 PE=1 SV=8	0	0	0	0	0	0	0	0	6	0	0	6	0	0	6
1232	3659	Q01130	36.28	1	1	4		25476	Serine/arginine-rich splicing factor 2 OS=Homo sapiens GN=SRSF2 PE=1 SV=4	0	0	0	0	0	0	0	0	4	0	0	4	0	0	4
1232	4117	Q9BRL6	36.28	1	1	3		32288	Serine/arginine-rich splicing factor 8 OS=Homo sapiens GN=SRSF8 PE=1 SV=1	0	0	0	0	0	0	0	0	3	0	0	3	0	0	3
833	4128	H0Y9U4	36.26	1	1	4		23470	Reticulophagy regulator 1 (Fragment) OS=Homo sapiens GN=RETREG1 PE=1 SV=1	0	0	0	4	4	0	4	4	0	0	0	0	4	0	0
833	4132	Q9H6L5	36.26	1	1	2		54681	Reticulophagy regulator 1 OS=Homo sapiens GN=RETREG1 PE=1 SV=1	0	0	0	2	2	0	2	2	0	0	0	0	2	0	0
714	4013	O43776	36.21	1	1	3	Carbamidomethylation	62943	Asparagine--tRNA ligase cytoplasmic OS=Homo sapiens GN=NARS PE=1 SV=1	0	0	0	0	0	3	0	0	0	0	0	0	0	0	0
326	1963	Q12965	35.73	1	1	1	Carbamidomethylation	127062	Unconventional myosin-Ie OS=Homo sapiens GN=MYO1E PE=1 SV=2	0	0	0	0	0	0	0	0	0	0	0	0	0	1	0
975	2545	Q9H2U1	35.66	1	1	1		114760	ATP-dependent RNA helicase DHX36 OS=Homo sapiens GN=DHX36 PE=1 SV=2	0	0	0	0	1	0	0	0	0	0	0	0	0	0	0
3074	4358	Q03181	35.38	1	1	2		49903	Peroxisome proliferator-activated receptor delta OS=Homo sapiens GN=PPARD PE=1 SV=1	0	0	2	0	0	0	0	0	0	0	0	0	0	0	0
1541	2639	G3V1C3	35.01	1	1	2		57561	Apoptosis inhibitor 5 OS=Homo sapiens GN=API5 PE=1 SV=1	0	0	0	0	0	0	0	0	0	0	0	0	0	0	2
1541	2640	Q9BZZ5	35.01	1	1	2		59005	Apoptosis inhibitor 5 OS=Homo sapiens GN=API5 PE=1 SV=3	0	0	0	0	0	0	0	0	0	0	0	0	0	0	2
263	2005	Q9Y6V0	34.59	1	1	0		553285	Protein piccolo OS=Homo sapiens GN=PCLO PE=1 SV=4	0	0	0	0	0	0	0	0	0	0	0	0	0	0	0
1331	2119	E9PH99	34.58	1	1	1	Carbamidomethylation	119327	E3 SUMO-protein ligase ZNF451 OS=Homo sapiens GN=ZNF451 PE=1 SV=1	0	0	0	0	0	0	0	0	0	0	1	0	0	0	0
1331	2120	Q9Y4E5	34.58	1	1	1	Carbamidomethylation	121484	E3 SUMO-protein ligase ZNF451 OS=Homo sapiens GN=ZNF451 PE=1 SV=2	0	0	0	0	0	0	0	0	0	0	1	0	0	0	0
1234	5985	F5H5U2	34.49	1	1	3		65191	RNA helicase OS=Homo sapiens GN=DDX55 PE=1 SV=1	0	0	3	0	0	0	0	0	0	0	0	0	0	0	0
1234	5986	Q8NHQ9	34.49	1	1	2		68547	ATP-dependent RNA helicase DDX55 OS=Homo sapiens GN=DDX55 PE=1 SV=3	0	0	2	0	0	0	0	0	0	0	0	0	0	0	0
1565	2587	Q9P219	34.39	1	1	0		228228	Protein Daple OS=Homo sapiens GN=CCDC88C PE=1 SV=3	0	0	0	0	0	0	0	0	0	0	0	0	0	0	0
1158	2662	Q9Y4E6	34.31	1	1	1		163809	WD repeat-containing protein 7 OS=Homo sapiens GN=WDR7 PE=1 SV=2	0	1	0	0	0	0	0	0	0	0	0	0	0	0	0
1241	4176	P00403	34.02	1	1	4		25565	Cytochrome c oxidase subunit 2 OS=Homo sapiens GN=MT-CO2 PE=1 SV=1	4	0	0	0	0	0	0	0	0	4	4	0	0	0	0
1763	4550	P29622	33.75	1	1	2		48542	Kallistatin OS=Homo sapiens GN=SERPINA4 PE=1 SV=3	0	0	2	0	0	0	0	0	0	0	0	0	0	0	2
1394	2234	Q9BXM0	33.71	1	1	1	Oxidation (M)	154904	Periaxin OS=Homo sapiens GN=PRX PE=1 SV=2	1	0	0	0	0	0	0	0	0	0	0	0	0	0	0
1079	1966	E7EQT4	33.49	1	1	1		147362	Apoptotic chromatin condensation inducer in the nucleus OS=Homo sapiens GN=ACIN1 PE=1 SV=2	0	0	0	0	0	0	0	0	1	0	0	1	0	0	1
1079	1967	Q9UKV3	33.49	1	1	1		151861	Apoptotic chromatin condensation inducer in the nucleus OS=Homo sapiens GN=ACIN1 PE=1 SV=2	0	0	0	0	0	0	0	0	1	0	0	1	0	0	1
1079	1971	S4R3H4	33.49	1	1	1		145442	Apoptotic chromatin condensation inducer in the nucleus OS=Homo sapiens GN=ACIN1 PE=1 SV=1	0	0	0	0	0	0	0	0	1	0	0	1	0	0	1
1646	3124	Q15582	33.46	1	1	1		74681	Transforming growth factor-beta-induced protein ig-h3 OS=Homo sapiens GN=TGFBI PE=1 SV=1	0	0	0	0	0	0	0	0	0	0	0	0	1	1	0
444	3142	H0Y599	33.27	1	1	0		228639	Dedicator of cytokinesis protein 4 (Fragment) OS=Homo sapiens GN=DOCK4 PE=1 SV=1	0	0	0	0	0	0	0	0	0	0	0	0	0	0	0
3073	4188	Q7Z7C7	33.08	1	1	3		36908	Stimulated by retinoic acid gene 8 protein homolog OS=Homo sapiens GN=STRA8 PE=2 SV=1	0	0	0	0	0	0	0	3	0	0	0	0	0	0	0
1242	4213	A0A1B0GWA9	33.03	1	1	26		4709	GTP-binding protein Di-Ras2 (Fragment) OS=Homo sapiens GN=DIRAS2 PE=1 SV=1	0	26	0	0	0	0	0	0	0	0	0	26	0	0	0
1242	4214	A0A1B0GVC3	33.03	1	1	10		12540	GTP-binding protein Di-Ras2 (Fragment) OS=Homo sapiens GN=DIRAS2 PE=1 SV=1	0	10	0	0	0	0	0	0	0	0	0	10	0	0	0
1242	4215	Q96HU8	33.03	1	1	6		22485	GTP-binding protein Di-Ras2 OS=Homo sapiens GN=DIRAS2 PE=1 SV=1	0	6	0	0	0	0	0	0	0	0	0	6	0	0	0
497	2006	Q8NDH2	32.96	1	1	0		277949	Coiled-coil domain-containing protein 168 OS=Homo sapiens GN=CCDC168 PE=2 SV=2	0	0	0	0	0	0	0	0	0	0	0	0	0	0	0
734	4475	Q96S37	32.82	1	1	2		59630	Solute carrier family 22 member 12 OS=Homo sapiens GN=SLC22A12 PE=1 SV=1	0	0	0	0	0	2	0	0	0	0	0	0	0	0	0
2816	3223	O75419	32.06	1	1	2		65569	Cell division control protein 45 homolog OS=Homo sapiens GN=CDC45 PE=1 SV=1	0	0	0	0	0	0	0	0	0	0	0	2	0	0	0
1030	2299	Q9NRC6	31.94	1	1	0		416753	Spectrin beta chain non-erythrocytic 5 OS=Homo sapiens GN=SPTBN5 PE=1 SV=2	0	0	0	0	0	0	0	0	0	0	0	0	0	0	0
660	3348	D6RGJ2	31.78	1	1	2		38933	TNFAIP3-interacting protein 2 OS=Homo sapiens GN=TNIP2 PE=1 SV=1	2	2	0	2	2	0	0	0	0	0	0	0	0	0	0
660	3351	Q8NFZ5	31.78	1	1	2		48700	TNFAIP3-interacting protein 2 OS=Homo sapiens GN=TNIP2 PE=1 SV=1	2	2	0	2	2	0	0	0	0	0	0	0	0	0	0
2465	2819	A0A087WT59	31.66	1	1	3	Carbamidomethylation	20146	Transthyretin OS=Homo sapiens GN=TTR PE=1 SV=1	0	0	3	0	0	0	0	0	0	0	0	0	0	0	0
2465	2972	A0A087WV45	31.66	1	1	4	Carbamidomethylation	15120	Transthyretin OS=Homo sapiens GN=TTR PE=1 SV=1	0	0	4	0	0	0	0	0	0	0	0	0	0	0	0
2465	2977	P02766	31.66	1	1	4	Carbamidomethylation	15887	Transthyretin OS=Homo sapiens GN=TTR PE=1 SV=1	0	0	4	0	0	0	0	0	0	0	0	0	0	0	0
3076	4591	H0YL11	31.23	1	1	4		35330	Isocitrate dehydrogenase [NADP] mitochondrial OS=Homo sapiens GN=IDH2 PE=1 SV=1	0	0	0	0	0	4	0	0	0	0	0	0	0	0	0
3076	4592	P48735	31.23	1	1	3		50909	Isocitrate dehydrogenase [NADP] mitochondrial OS=Homo sapiens GN=IDH2 PE=1 SV=2	0	0	0	0	0	3	0	0	0	0	0	0	0	0	0
1233	4393	F2Z2Y9	31.12	1	1	4		31581	Signal-regulatory protein beta-2 OS=Homo sapiens GN=SIRPB2 PE=1 SV=1	0	0	4	0	0	4	0	0	0	0	0	0	0	0	0
1233	4394	Q5JXA9	31.12	1	1	3		36968	Signal-regulatory protein beta-2 OS=Homo sapiens GN=SIRPB2 PE=2 SV=1	0	0	3	0	0	3	0	0	0	0	0	0	0	0	0
1233	4736	V9GYW8	31.12	1	1	13		9269	Signal-regulatory protein beta-2 OS=Homo sapiens GN=SIRPB2 PE=4 SV=1	0	0	13	0	0	13	0	0	0	0	0	0	0	0	0
1783	4450	P31025	31.08	1	1	6		19250	Lipocalin-1 OS=Homo sapiens GN=LCN1 PE=1 SV=1	6	6	0	0	0	0	0	0	0	0	0	0	0	0	0
1760	3692	Q9UG63	30.36	1	1	2		71290	ATP-binding cassette sub-family F member 2 OS=Homo sapiens GN=ABCF2 PE=1 SV=2	0	0	0	0	0	0	0	0	0	2	2	0	0	0	0
953	4407	Q9HAP6	30.17	1	1	5		22896	Protein lin-7 homolog B OS=Homo sapiens GN=LIN7B PE=1 SV=1	0	0	0	5	0	0	0	0	0	0	0	0	0	0	0
2460	2611	O14647	29.88	1	1	1		211342	Chromodomain-helicase-DNA-binding protein 2 OS=Homo sapiens GN=CHD2 PE=1 SV=2	0	0	0	1	0	0	0	0	0	0	0	0	0	0	0
1758	3483	G3XAH6	29.45	1	1	1		80626	Poly(A) polymerase alpha OS=Homo sapiens GN=PAPOLA PE=1 SV=1	0	0	0	0	0	0	0	0	0	0	0	0	0	1	0
1758	3484	P51003	29.45	1	1	1		82843	Poly(A) polymerase alpha OS=Homo sapiens GN=PAPOLA PE=1 SV=4	0	0	0	0	0	0	0	0	0	0	0	0	0	1	0
2571	2883	A0A087WX29	29.36	1	1	7		26743	TAR DNA-binding protein 43 (Fragment) OS=Homo sapiens GN=TARDBP PE=1 SV=1	0	0	0	0	0	0	0	0	0	0	0	0	0	0	7
2571	2926	Q13148	29.36	1	1	4		44740	TAR DNA-binding protein 43 OS=Homo sapiens GN=TARDBP PE=1 SV=1	0	0	0	0	0	0	0	0	0	0	0	0	0	0	4
523	1948	A2RUB6	29.27	1	1	1		109411	Coiled-coil domain-containing protein 66 OS=Homo sapiens GN=CCDC66 PE=1 SV=4	0	0	0	0	0	0	0	0	1	0	0	1	0	0	0
1715	2860	Q9HCC0	29.27	1	1	2	Oxidation (M)	61333	Methylcrotonoyl-CoA carboxylase beta chain mitochondrial OS=Homo sapiens GN=MCCC2 PE=1 SV=1	0	0	0	0	0	0	0	0	0	0	0	0	2	0	0
1689	2728	F8WJN3	28.74	1	1	3		52270	Cleavage and polyadenylation-specificity factor subunit 6 OS=Homo sapiens GN=CPSF6 PE=1 SV=1	0	0	0	0	0	0	0	0	0	0	0	3	0	0	3
1689	2729	Q16630	28.74	1	1	3		59210	Cleavage and polyadenylation specificity factor subunit 6 OS=Homo sapiens GN=CPSF6 PE=1 SV=2	0	0	0	0	0	0	0	0	0	0	0	3	0	0	3
828	4435	E7ESZ7	28.35	1	1	2		44738	NADH dehydrogenase [ubiquinone] 1 alpha subcomplex subunit 10 mitochondrial OS=Homo sapiens GN=NDUFA10 PE=1 SV=1	0	0	2	0	0	0	0	0	0	0	0	0	0	0	2
2712	4615	F5H1I4	28.15	1	1	1	Carbamidomethylation	96408	DNA helicase B OS=Homo sapiens GN=HELB PE=1 SV=1	0	0	0	0	0	0	0	0	0	0	0	0	0	1	0
2712	4626	Q8NG08	28.15	1	1	1	Carbamidomethylation	123252	DNA helicase B OS=Homo sapiens GN=HELB PE=1 SV=2	0	0	0	0	0	0	0	0	0	0	0	0	0	1	0
931	2315	I6L894	28.14	1	1	0		430259	Ankyrin-2 OS=Homo sapiens GN=ANK2 PE=1 SV=1	0	0	0	0	0	0	0	0	0	0	0	0	0	0	0
931	2316	Q01484	28.14	1	1	0		433719	Ankyrin-2 OS=Homo sapiens GN=ANK2 PE=1 SV=4	0	0	0	0	0	0	0	0	0	0	0	0	0	0	0
617	2072	Q9BTC0	27.99	1	1	1		243870	Death-inducer obliterator 1 OS=Homo sapiens GN=DIDO1 PE=1 SV=5	0	0	0	0	0	0	0	0	0	0	0	0	0	1	0
2838	5461	H0Y2V5	27.32	1	1	7	Carbamidomethylation	23996	WAP four-disulfide core domain protein 3 (Fragment) OS=Homo sapiens GN=WFDC3 PE=4 SV=1	0	0	7	0	0	0	0	0	0	0	0	0	0	0	0
1274	2945	A0A0A0MSI8	27.31	1	1	2		82119	Exocyst complex component 5 OS=Homo sapiens GN=EXOC5 PE=1 SV=1	0	0	0	0	0	0	0	0	0	0	0	0	0	0	2
2955	4273	Q68CJ6	27.24	1	1	1		91132	Nuclear GTPase SLIP-GC OS=Homo sapiens GN=NUGGC PE=2 SV=3	0	0	0	0	0	0	1	0	0	0	0	0	0	0	0
1451	2720	Q8TEK3	27.23	1	1	1		184852	Histone-lysine N-methyltransferase H3 lysine-79 specific OS=Homo sapiens GN=DOT1L PE=1 SV=2	0	0	0	0	0	0	0	0	1	0	0	0	0	0	0
2361	2891	P31327	27.22	1	1	1		164939	Carbamoyl-phosphate synthase [ammonia] mitochondrial OS=Homo sapiens GN=CPS1 PE=1 SV=2	1	0	0	0	0	0	0	0	0	0	0	0	0	0	0
184	2012	P28290	27.17	1	1	1		138386	Sperm-specific antigen 2 OS=Homo sapiens GN=SSFA2 PE=1 SV=3	0	0	1	1	0	1	1	1	1	1	0	1	0	1	0
1726	4392	P59666	27.09	1	1	10	Carbamidomethylation	10245	Neutrophil defensin 3 OS=Homo sapiens GN=DEFA3 PE=1 SV=1	0	0	0	10	10	0	0	0	0	0	0	0	0	0	0
1726	4655	P59665	27.09	1	1	10	Carbamidomethylation	10201	Neutrophil defensin 1 OS=Homo sapiens GN=DEFA1 PE=1 SV=1	0	0	0	10	10	0	0	0	0	0	0	0	0	0	0
808	2337	Q9H0I9	26.98	1	1	3	Oxidation (M)	67877	Transketolase-like protein 2 OS=Homo sapiens GN=TKTL2 PE=2 SV=1	0	0	0	0	0	0	0	0	0	0	0	0	3	0	0
2461	2625	H0Y8X6	26.34	1	1	1		104808	E3 ubiquitin-protein ligase NEDD4 (Fragment) OS=Homo sapiens GN=NEDD4 PE=1 SV=1	0	0	0	0	0	0	0	1	0	0	0	0	0	0	0
2127	2592	Q6P4R8	26.27	1	1	1		139001	Nuclear factor related to kappa-B-binding protein OS=Homo sapiens GN=NFRKB PE=1 SV=2	0	0	0	0	0	0	1	0	0	0	0	0	0	0	0
2127	2612	E9PQ59	26.27	1	1	1		108240	Nuclear factor-related to kappa-B-binding protein (Fragment) OS=Homo sapiens GN=NFRKB PE=1 SV=1	0	0	0	0	0	0	1	0	0	0	0	0	0	0	0
903	2882	Q76FK4	25.75	1	1	1		131616	Nucleolar protein 8 OS=Homo sapiens GN=NOL8 PE=1 SV=1	0	0	0	0	0	0	0	0	1	0	0	0	0	0	0
2700	3739	D3DQ30	25.66	1	1	2		63181	HCG40295 isoform CRA_d OS=Homo sapiens GN=TTC39A PE=1 SV=1	0	0	0	0	0	0	2	0	0	0	0	0	0	0	0
2700	3740	Q5SRH9	25.66	1	1	2		69779	Tetratricopeptide repeat protein 39A OS=Homo sapiens GN=TTC39A PE=2 SV=1	0	0	0	0	0	0	2	0	0	0	0	0	0	0	0
1615	2802	A0AVT1	25.52	1	1	1		117970	Ubiquitin-like modifier-activating enzyme 6 OS=Homo sapiens GN=UBA6 PE=1 SV=1	0	0	0	0	0	0	0	0	0	0	0	0	0	1	0
2832	4900	H7C4C5	25.44	1	1	3		50985	Microtubule-associated protein (Fragment) OS=Homo sapiens GN=MAP4 PE=1 SV=1	0	0	0	0	0	0	0	0	0	0	0	0	0	0	3
2579	3624	Q9ULD0	25.35	1	1	1		114481	2-oxoglutarate dehydrogenase-like mitochondrial OS=Homo sapiens GN=OGDHL PE=1 SV=3	0	0	1	0	0	0	0	0	0	0	0	0	0	0	0
1764	5236	A0A087X188	25.23	1	1	2		65024	Bridging integrator 2 OS=Homo sapiens GN=BIN2 PE=1 SV=1	0	0	0	0	0	0	0	0	0	0	0	0	2	0	0
2033	2651	E9PGC8	25.18	1	1	0		331259	Microtubule-associated protein 1A OS=Homo sapiens GN=MAP1A PE=1 SV=1	0	0	0	0	0	0	0	0	0	0	0	0	0	0	0
983	4370	Q53F39	25.15	1	1	4		45141	Metallophosphoesterase 1 OS=Homo sapiens GN=MPPE1 PE=1 SV=2	0	0	0	0	0	0	0	0	0	0	4	0	0	0	0
1513	3035	Q6RI45	25.11	1	1	0		203596	Bromodomain and WD repeat-containing protein 3 OS=Homo sapiens GN=BRWD3 PE=1 SV=2	0	0	0	0	0	0	0	0	0	0	0	0	0	0	0
2703	4210	Q9UPT6	25.07	1	1	1		147457	C-Jun-amino-terminal kinase-interacting protein 3 OS=Homo sapiens GN=MAPK8IP3 PE=1 SV=3	0	0	0	0	0	1	0	0	0	0	0	0	0	0	0
2954	4255	E5RJD5	24.98	1	1	5		15354	Protein O-mannose kinase (Fragment) OS=Homo sapiens GN=POMK PE=1 SV=1	0	0	0	0	5	0	0	0	0	0	0	0	0	0	0
1208	2904	Q8N5H7	24.67	1	1	1		94411	SH2 domain-containing protein 3C OS=Homo sapiens GN=SH2D3C PE=1 SV=1	0	0	0	0	1	0	0	0	0	0	0	0	0	0	0
3088	7083	Q969H6	24.61	1	1	4		18820	Ribonuclease P/MRP protein subunit POP5 OS=Homo sapiens GN=POP5 PE=1 SV=1	0	0	4	0	0	0	0	0	0	0	0	0	0	0	0
2826	4297	Q8WXF1	24.58	1	1	3		58744	Paraspeckle component 1 OS=Homo sapiens GN=PSPC1 PE=1 SV=1	0	0	3	0	0	0	0	0	0	0	0	0	0	0	0
1970	2687	P46821	24.47	1	1	0		270632	Microtubule-associated protein 1B OS=Homo sapiens GN=MAP1B PE=1 SV=2	0	0	0	0	0	0	0	0	0	0	0	0	0	0	0
2958	5306	Q9BYE9	24.47	1	1	2		141542	Cadherin-related family member 2 OS=Homo sapiens GN=CDHR2 PE=1 SV=2	0	0	0	0	0	0	0	0	0	0	2	0	0	0	0
928	5380	F5H6Z0	24.46	1	1	1		53533	Cyclin-dependent kinase 17 OS=Homo sapiens GN=CDK17 PE=1 SV=1	0	0	1	0	0	0	0	0	1	0	0	0	0	0	0
928	6660	A0A1B0GTP9	24.46	1	1	1		67328	Syntaxin-binding protein 1 OS=Homo sapiens GN=STXBP1 PE=1 SV=1	0	0	1	0	0	0	0	0	1	0	0	0	0	0	0
2817	3681	A0A075B7G6	24.44	1	1	2		65478	Zinc finger protein 100 OS=Homo sapiens GN=ZNF100 PE=1 SV=2	0	0	0	0	2	0	0	0	0	0	0	0	0	0	0
1691	2974	Q9H0S4	24.3	1	1	3	Oxidation (M)	50647	Probable ATP-dependent RNA helicase DDX47 OS=Homo sapiens GN=DDX47 PE=1 SV=1	0	0	0	3	0	0	0	0	0	0	0	0	0	0	0
1140	4515	O15014	24.27	1	1	1		151191	Zinc finger protein 609 OS=Homo sapiens GN=ZNF609 PE=1 SV=2	0	0	0	0	1	0	0	0	0	0	0	0	0	0	0
2709	4524	O14514	24.1	1	1	1		173500	Adhesion G protein-coupled receptor B1 OS=Homo sapiens GN=ADGRB1 PE=1 SV=2	0	0	0	0	0	0	0	1	0	0	0	0	0	0	0
2961	5753	C9JQA7	23.92	1	1	8		15991	SWI/SNF-related matrix-associated actin-dependent regulator of chromatin subfamily E member 1-related (Fragment) OS=Homo sapiens GN=HMG20B PE=1 SV=1	0	0	0	8	0	0	0	0	0	0	0	0	0	0	0
2475	3540	H0Y7F7	23.91	1	1	1		147345	Centrosome-associated protein 350 (Fragment) OS=Homo sapiens GN=CEP350 PE=1 SV=1	0	0	0	0	0	0	0	0	0	0	0	0	0	0	1
820	2910	Q6IQ32	23.87	1	1	1		122833	Activity-dependent neuroprotector homeobox protein 2 OS=Homo sapiens GN=ADNP2 PE=1 SV=1	0	0	0	0	0	0	0	1	0	0	0	0	0	0	0
2371	3367	P54840	23.78	1	1	1		80989	Glycogen [starch] synthase liver OS=Homo sapiens GN=GYS2 PE=1 SV=2	0	0	0	0	0	0	0	0	0	0	0	0	0	0	1
907	2254	A0A087WWP4	23.68	1	1	1		102135	Putative RNA-binding protein 15 OS=Homo sapiens GN=RBM15 PE=1 SV=1	0	0	0	0	1	0	0	0	0	0	0	0	0	0	0
907	2256	Q96T37	23.68	1	1	1		107188	Putative RNA-binding protein 15 OS=Homo sapiens GN=RBM15 PE=1 SV=2	0	0	0	0	1	0	0	0	0	0	0	0	0	0	0

## Sheet: Sup_table2
#Supplementary Table 2. The filtered proteins of the four isoforms of NSD2 were used for our following analysis.
Isoform number	Protein
Isoform 1	RPL13A
Isoform 1	RPL18
Isoform 1	RPS9
Isoform 1	NPM1
Isoform 1	RPL10
Isoform 1	RPL31
Isoform 1	RPL30
Isoform 1	RPL26
Isoform 1	RPL3
Isoform 1	RPL7A
Isoform 1	RPL27A
Isoform 1	RPL18A
Isoform 1	RPL32
Isoform 1	RPL27
Isoform 1	RPL21
Isoform 1	RPL9
Isoform 1	RPL11
Isoform 1	RPL23A
Isoform 1	RPS23
Isoform 1	RPS11
Isoform 1	RPL23
Isoform 1	RPS15A
Isoform 1	RPL28
Isoform 1	RPL5
Isoform 1	RPL34
Isoform 1	RSL1D1
Isoform 1	DDX21
Isoform 1	ILF2
Isoform 1	RPL12
Isoform 1	RPL36A
Isoform 1	RPS15
Isoform 1	EXOC6
Isoform 1	HNRNPA2B1
Isoform 1	RPS13
Isoform 1	RPL35A
Isoform 1	RPL38
Isoform 1	RPLP2
Isoform 1	RPL35
Isoform 1	RPS24
Isoform 1	TLK2
Isoform 1	RPL14
Isoform 1	SRSF7
Isoform 1	RPL37A
Isoform 1	RPL22
Isoform 1	RPL29
Isoform 1	RPS7
Isoform 1	RPL22L1
Isoform 1	DMD
Isoform 1	GTPBP4
Isoform 1	FBL
Isoform 1	PCBP2
Isoform 1	RPL36
Isoform 1	HNRNPAB
Isoform 1	ORC1
Isoform 1	RPS20
Isoform 1	RPS12
Isoform 1	RPL36AL
Isoform 1	HIST1H2AJ
Isoform 1	HIST2H2AC
Isoform 1	HIST1H2AG
Isoform 1	HIST2H2AA4
Isoform 1	HIST3H2A
Isoform 1	GNL3
Isoform 1	ATP5C1
Isoform 1	PABPC3
Isoform 1	TXN
Isoform 1	EEF2
Isoform 1	SFI1
Isoform 1	RALGAPA2
Isoform 1	PIK3CG
Isoform 1	SLC25A4
Isoform 1	MSRA
Isoform 1	ZC3HAV1
Isoform 1	CCNF
Isoform 1	FAU
Isoform 1	FCGBP
Isoform 1	NCAPD3
Isoform 1	RBM28
Isoform 1	ORAI1
Isoform 1	RC3H1
Isoform 1	CEP350
Isoform 1	SENP7
Isoform 1	CAMKK1
Isoform 1	HOOK3
Isoform 1	NDUFAF2
Isoform 1	LOC101059915
Isoform 3	HNRNPD
Isoform 3	HSPA5
Isoform 3	RPSA
Isoform 3	LIPE
Isoform 3	PPP2R2A
Isoform 3	PURA
Isoform 3	TRA2B
Isoform 3	TCOF1
Isoform 3	TFAM
Isoform 3	PICALM
Isoform 3	RRP1
Isoform 3	GTF3C4
Isoform 3	H2AFY
Isoform 3	ACTR2
Isoform 3	SAP18
Isoform 3	SUB1
Isoform 3	STRAP
Isoform 3	MRPS27
Isoform 3	COBL
Isoform 3	EHBP1
Isoform 3	EXOSC2
Isoform 3	CBX5
Isoform 3	PATZ1
Isoform 3	DIMT1
Isoform 3	NIP7
Isoform 3	GALNT13
Isoform 3	RPL13A
Isoform 3	RPL18
Isoform 3	RPS9
Isoform 3	NPM1
Isoform 3	RPL10
Isoform 3	RPL31
Isoform 3	RPL30
Isoform 3	RPL26
Isoform 3	RPL3
Isoform 3	RPL7A
Isoform 3	RPL27A
Isoform 3	RPL18A
Isoform 3	RPL32
Isoform 3	RPL27
Isoform 3	RPL21
Isoform 3	RPL9
Isoform 3	MYL6
Isoform 3	RPL11
Isoform 3	RPL23A
Isoform 3	RPS23
Isoform 3	RPS11
Isoform 3	RPL23
Isoform 3	RPS15A
Isoform 3	RPL28
Isoform 3	RPL5
Isoform 3	RPL34
Isoform 3	RSL1D1
Isoform 3	DDX21
Isoform 3	ILF2
Isoform 3	RPL12
Isoform 3	HNRNPC
Isoform 3	RPL36A
Isoform 3	RPS15
Isoform 3	HNRNPA2B1
Isoform 3	RPS13
Isoform 3	RPL35A
Isoform 3	RPL38
Isoform 3	RPLP2
Isoform 3	RPL26L1
Isoform 3	RPL35
Isoform 3	RPS24
Isoform 3	RPL14
Isoform 3	SRSF7
Isoform 3	RPL37A
Isoform 3	RPL22
Isoform 3	PCMT1
Isoform 3	RPL29
Isoform 3	RPS7
Isoform 3	RPL22L1
Isoform 3	CSDE1
Isoform 3	GTPBP4
Isoform 3	DCP1A
Isoform 3	PCBP2
Isoform 3	RPLP1
Isoform 3	RPL36
Isoform 3	ENPEP
Isoform 3	HNRNPAB
Isoform 3	ORC1
Isoform 3	SRSF5
Isoform 3	RIMS2
Isoform 3	MYBBP1A
Isoform 3	RPS20
Isoform 3	RPS12
Isoform 3	HIST1H2AJ
Isoform 3	HIST2H2AC
Isoform 3	YBX3
Isoform 3	HIST1H2AG
Isoform 3	RACK1
Isoform 3	MRPS34
Isoform 3	CMSS1
Isoform 3	HIST2H2AA4
Isoform 3	GNL3
Isoform 3	ATP5C1
Isoform 3	SRPK1
Isoform 3	TXN
Isoform 3	SLBP
Isoform 3	EEF2
Isoform 3	SRSF2
Isoform 3	RBMX
Isoform 3	PIK3CG
Isoform 3	ACP1
Isoform 3	SLC25A4
Isoform 3	MSRA
Isoform 3	HNRNPF
Isoform 3	MYL12A
Isoform 3	FAU
Isoform 3	RPL37
Isoform 3	SNRPA
Isoform 3	CNBP
Isoform 3	YTHDC2
Isoform 3	CCDC7
Isoform 3	STAU1
Isoform 3	ELMO1
Isoform 3	NCOA6
Isoform 3	RCC2
Isoform 3	C1orf35
Isoform 3	RAB15
Isoform 3	MRPS22
Isoform 3	KTN1
Isoform 3	RPS29
Isoform 3	SNRPA1
Isoform 3	SRP14
Isoform 3	PIWIL1
Isoform 3	CEP350
Isoform 3	ALYREF
Isoform 3	DNAJC9
Isoform 3	C7orf50
Isoform 3	C11orf98
Isoform 3	EEF1A2
Isoform 3	H2AFX
Isoform 3	HNRNPH2
Isoform 3	FURIN
Isoform 3	SNRPB2
Isoform 3	H1FX
Isoform 3	G3BP2
Isoform 3	EBNA1BP2
Isoform 3	PHPT1
Isoform 3	RPS27L
Isoform 3	GRWD1
Isoform 3	PHF6
Isoform 3	PIWIL4
Isoform 3	SRSF6
Isoform 3	SLC20A1
Isoform 3	SSB
Isoform 3	TLN1
Isoform 3	KIF20B
Isoform 3	HNRNPA0
Isoform 3	PRPF19
Isoform 3	MRM3
Isoform 3	TMA16
Isoform 3	DDX24
Isoform 5	BYSL
Isoform 5	GARS
Isoform 5	HNRNPD
Isoform 5	HSPA5
Isoform 5	PTPRA
Isoform 5	TRIM26
Isoform 5	RRP1B
Isoform 5	PES1
Isoform 5	ST8SIA5
Isoform 5	TFB1M
Isoform 5	RPL13A
Isoform 5	RPL18
Isoform 5	RPS9
Isoform 5	NPM1
Isoform 5	RPL10
Isoform 5	RPL31
Isoform 5	RPL30
Isoform 5	RPL26
Isoform 5	RPL3
Isoform 5	RPL7A
Isoform 5	RPL27A
Isoform 5	RPL18A
Isoform 5	RPL32
Isoform 5	RPL27
Isoform 5	RPL21
Isoform 5	RPL9
Isoform 5	RPL11
Isoform 5	RPL23A
Isoform 5	RPS23
Isoform 5	RPS11
Isoform 5	RPL23
Isoform 5	RPS15A
Isoform 5	RPL28
Isoform 5	RPL5
Isoform 5	RPL34
Isoform 5	RSL1D1
Isoform 5	DDX21
Isoform 5	ILF2
Isoform 5	RPL12
Isoform 5	RPL36A
Isoform 5	RPS15
Isoform 5	EXOC6
Isoform 5	HNRNPA2B1
Isoform 5	RPS13
Isoform 5	RPL35A
Isoform 5	RPL38
Isoform 5	RPLP2
Isoform 5	RPL26L1
Isoform 5	RPL35
Isoform 5	RPS24
Isoform 5	RPL14
Isoform 5	SRSF7
Isoform 5	RPL37A
Isoform 5	RPL22
Isoform 5	RPL29
Isoform 5	RPS7
Isoform 5	CSDE1
Isoform 5	GTPBP4
Isoform 5	PCBP2
Isoform 5	RPLP1
Isoform 5	RPL36
Isoform 5	HNRNPAB
Isoform 5	ORC1
Isoform 5	SRSF5
Isoform 5	RPS20
Isoform 5	RPS12
Isoform 5	HIST1H2AJ
Isoform 5	HIST2H2AC
Isoform 5	YBX3
Isoform 5	HIST1H2AG
Isoform 5	CMSS1
Isoform 5	HIST2H2AA4
Isoform 5	HIST3H2A
Isoform 5	GNL3
Isoform 5	SRPK1
Isoform 5	TXN
Isoform 5	SLBP
Isoform 5	EEF2
Isoform 5	RALGAPA2
Isoform 5	PIK3CG
Isoform 5	MSRA
Isoform 5	HNRNPF
Isoform 5	CCNF
Isoform 5	FAU
Isoform 5	GRSF1
Isoform 5	RC3H1
Isoform 5	STAU1
Isoform 5	RCC2
Isoform 5	LOC101059915
Isoform 5	H2AFX
Isoform 5	P2RY4
Isoform 5	SNRPB2
Isoform 5	RPS27L
Isoform 5	GRWD1
Isoform 5	PHF6
Isoform 5	SRSF6
Isoform 5	KPNA3
Isoform 5	KPNA4
Isoform 5	SSB
Isoform 5	PRPF19
Isoform 5	MRM3
Isoform 5	TMA16
Isoform 7	HSPA4
Isoform 7	PPP2R2A
Isoform 7	PSMD3
Isoform 7	HSPH1
Isoform 7	RPL13A
Isoform 7	RPL18
Isoform 7	RPS9
Isoform 7	NPM1
Isoform 7	RPL10
Isoform 7	RPL31
Isoform 7	RPL3
Isoform 7	RPL7A
Isoform 7	RPL27A
Isoform 7	RPL18A
Isoform 7	RPL27
Isoform 7	MYL6
Isoform 7	RPL11
Isoform 7	RPS23
Isoform 7	RPS11
Isoform 7	RPL28
Isoform 7	RPL12
Isoform 7	HNRNPA2B1
Isoform 7	RPS13
Isoform 7	RPL35A
Isoform 7	RPL38
Isoform 7	RPL29
Isoform 7	RPL22L1
Isoform 7	DCP1A
Isoform 7	RPL36
Isoform 7	RIMS2
Isoform 7	HIST1H2AJ
Isoform 7	HIST2H2AC
Isoform 7	HIST1H2AG
Isoform 7	HIST2H2AA4
Isoform 7	HIST3H2A
Isoform 7	TXN
Isoform 7	EEF2
Isoform 7	TUBB4B
Isoform 7	SLC25A4
Isoform 7	HNRNPF
Isoform 7	CCNF
Isoform 7	RC3H1
Isoform 7	LOC101059915
